# Supplementary material for: ATR activity regulates DNA replication and RNA polymerase II transcription during S-phase
Source: iScience. 2026 Jul 10;29(8):116663. doi: 10.1016/j.isci.2026.116663 (PMC13380443; doi:10.1016/j.isci.2026.116663)
Supplement: Table S1. Gene ontology analysis of the genes early replicated [file mmc2.xlsx]

## Sheet: Sheet1
Category	Term	Genes	Count	List Total	Pop Hits	Pop Total	P-Value	Benjamini	Fold Enrichment	Bonferroni	FDR	Fisher Exact
COG_ONTOLOGY	RNA processing and modification	0.0025	12	504	23	2025	0.0137	0.412	2.1	0.504	0.412	0.00425
COG_ONTOLOGY	Translation, ribosomal structure and biogenesis	0.0055	27	504	71	2025	0.0165	0.412	1.53	0.572	0.412	0.00863
COG_ONTOLOGY	Nucleotide transport and metabolism	0.0014	7	504	11	2025	0.0329	0.549	2.56	0.819	0.549	0.00721
COG_ONTOLOGY	Lipid metabolism / General function prediction only	0.001	5	504	7	2025	0.0687	0.711	2.87	0.974	0.711	0.0125
COG_ONTOLOGY	Intracellular trafficking and secretion	0.0033	16	504	42	2025	0.0747	0.711	1.53	0.981	0.711	0.0385
COG_ONTOLOGY	Amino acid transport and metabolism	0.0037	18	504	50	2025	0.091	0.711	1.45	0.992	0.711	0.0508
COG_ONTOLOGY	DNA replication, recombination, and repair	0.0053	26	504	79	2025	0.0996	0.711	1.32	0.995	0.711	0.0635
GOTERM_BP_DIRECT	DNA damage response	0.0443	216	4443	584	19512	4.94e-15	3.71e-11	1.62	3.94e-11	3.64e-11	2.48e-15
GOTERM_BP_DIRECT	translation	0.0281	137	4443	325	19512	9.22e-15	3.71e-11	1.85	7.43e-11	3.64e-11	3.7e-15
GOTERM_BP_DIRECT	cytoplasmic translation	0.0144	70	4443	128	19512	1.84e-14	4.95e-11	2.4	1.49e-10	4.84e-11	4.58e-15
GOTERM_BP_DIRECT	protein transport	0.0505	246	4443	703	19512	8.01e-14	1.61e-10	1.54	6.45e-10	1.58e-10	4.34e-14
GOTERM_BP_DIRECT	RNA splicing	0.0275	134	4443	329	19512	4.05e-13	6.52e-10	1.79	3.26e-09	6.39e-10	1.73e-13
GOTERM_BP_DIRECT	mRNA processing	0.0335	163	4443	427	19512	7.02e-13	9.43e-10	1.68	5.66e-09	9.24e-10	3.34e-13
GOTERM_BP_DIRECT	apoptotic process	0.055	268	4443	800	19512	1.67e-12	1.87e-09	1.47	1.34e-08	1.84e-09	9.57e-13
GOTERM_BP_DIRECT	actin cytoskeleton organization	0.0213	104	4443	239	19512	1.86e-12	1.87e-09	1.91	1.5e-08	1.84e-09	7.1e-13
GOTERM_BP_DIRECT	positive regulation of DNA-templated transcription	0.0544	265	4443	791	19512	2.21e-12	1.98e-09	1.47	1.78e-08	1.93e-09	1.29e-12
GOTERM_BP_DIRECT	protein ubiquitination	0.0398	194	4443	550	19512	1.87e-11	1.51e-08	1.55	1.51e-07	1.48e-08	1.01e-11
GOTERM_BP_DIRECT	cell division	0.0328	160	4443	433	19512	2.31e-11	1.69e-08	1.62	1.86e-07	1.66e-08	1.15e-11
GOTERM_BP_DIRECT	vesicle-mediated transport	0.0275	134	4443	349	19512	5.62e-11	3.78e-08	1.69	4.53e-07	3.7e-08	2.65e-11
GOTERM_BP_DIRECT	protein phosphorylation	0.0218	106	4443	261	19512	1.64e-10	1.02e-07	1.78	1.32e-06	9.96e-08	7.04e-11
GOTERM_BP_DIRECT	positive regulation of transcription by RNA polymerase II	0.0774	377	4443	1243	19512	1.78e-10	1.03e-07	1.33	1.44e-06	1.01e-07	1.19e-10
GOTERM_BP_DIRECT	DNA repair	0.032	156	4443	437	19512	7.66e-10	4.12e-07	1.57	6.17e-06	4.03e-07	4.04e-10
GOTERM_BP_DIRECT	cell migration	0.024	117	4443	306	19512	1.35e-09	6.8e-07	1.68	1.09e-05	6.66e-07	6.38e-10
GOTERM_BP_DIRECT	chromatin organization	0.0333	162	4443	462	19512	1.57e-09	7.43e-07	1.54	1.26e-05	7.28e-07	8.5e-10
GOTERM_BP_DIRECT	positive regulation of canonical NF-kappaB signal transduction	0.0193	94	4443	236	19512	6.15e-09	2.75e-06	1.75	4.96e-05	2.7e-06	2.72e-09
GOTERM_BP_DIRECT	cellular response to epidermal growth factor stimulus	0.0064	31	4443	49	19512	8.42e-09	3.57e-06	2.78	6.78e-05	3.5e-06	1.49e-09
GOTERM_BP_DIRECT	response to endoplasmic reticulum stress	0.0111	54	4443	112	19512	9.06e-09	3.65e-06	2.12	7.3e-05	3.58e-06	2.87e-09
GOTERM_BP_DIRECT	ubiquitin-dependent protein catabolic process	0.0207	101	4443	261	19512	9.54e-09	3.66e-06	1.7	7.69e-05	3.59e-06	4.42e-09
GOTERM_BP_DIRECT	mRNA splicing, via spliceosome	0.0166	81	4443	199	19512	2.46e-08	9.02e-06	1.79	0.000198	8.83e-06	1.05e-08
GOTERM_BP_DIRECT	negative regulation of transcription by RNA polymerase II	0.0636	310	4443	1034	19512	3.14e-08	1.09e-05	1.32	0.000253	1.06e-05	2.15e-08
GOTERM_BP_DIRECT	chromatin remodeling	0.0244	119	4443	328	19512	3.24e-08	1.09e-05	1.59	0.000261	1.06e-05	1.66e-08
GOTERM_BP_DIRECT	positive regulation of apoptotic process	0.0246	120	4443	333	19512	4.35e-08	1.4e-05	1.58	0.00035	1.37e-05	2.26e-08
GOTERM_BP_DIRECT	regulation of cell cycle	0.0203	99	4443	269	19512	2.33e-07	7.23e-05	1.62	0.00188	7.08e-05	1.17e-07
GOTERM_BP_DIRECT	autophagy	0.0174	85	4443	223	19512	3.31e-07	9.88e-05	1.67	0.00266	9.67e-05	1.57e-07
GOTERM_BP_DIRECT	in utero embryonic development	0.0197	96	4443	262	19512	4.54e-07	0.000131	1.61	0.00365	0.000128	2.29e-07
GOTERM_BP_DIRECT	protein stabilization	0.0193	94	4443	259	19512	9.79e-07	0.000269	1.59	0.00786	0.000263	5.01e-07
GOTERM_BP_DIRECT	cellular response to nutrient levels	0.0082	40	4443	83	19512	1e-06	0.000269	2.12	0.00803	0.000263	3.18e-07
GOTERM_BP_DIRECT	cellular response to glucose starvation	0.006	29	4443	52	19512	1.1e-06	0.000287	2.45	0.00887	0.000281	2.64e-07
GOTERM_BP_DIRECT	positive regulation of fibroblast proliferation	0.0062	30	4443	55	19512	1.27e-06	0.000311	2.4	0.0102	0.000304	3.17e-07
GOTERM_BP_DIRECT	endocytosis	0.0172	84	4443	226	19512	1.3e-06	0.000311	1.63	0.0104	0.000304	6.42e-07
GOTERM_BP_DIRECT	proteasome-mediated ubiquitin-dependent protein catabolic process	0.0248	121	4443	356	19512	1.31e-06	0.000311	1.49	0.0105	0.000304	7.43e-07
GOTERM_BP_DIRECT	rRNA processing	0.0138	67	4443	169	19512	1.35e-06	0.000311	1.74	0.0108	0.000305	6.01e-07
GOTERM_BP_DIRECT	translational initiation	0.0076	37	4443	76	19512	2.03e-06	0.000447	2.14	0.0163	0.000438	6.34e-07
GOTERM_BP_DIRECT	regulation of apoptotic process	0.0209	102	4443	291	19512	2.05e-06	0.000447	1.54	0.0164	0.000438	1.11e-06
GOTERM_BP_DIRECT	substrate adhesion-dependent cell spreading	0.0055	27	4443	48	19512	2.29e-06	0.000487	2.47	0.0183	0.000477	5.38e-07
GOTERM_BP_DIRECT	negative regulation of DNA-templated transcription	0.0406	198	4443	648	19512	3.04e-06	0.000628	1.34	0.0242	0.000615	2.02e-06
GOTERM_BP_DIRECT	mRNA cis splicing, via spliceosome	0.0031	15	4443	19	19512	3.5e-06	0.000706	3.47	0.0279	0.000692	3.36e-07
GOTERM_BP_DIRECT	chromosome segregation	0.0099	48	4443	112	19512	4.49e-06	0.000882	1.88	0.0355	0.000864	1.75e-06
GOTERM_BP_DIRECT	response to oxidative stress	0.0121	59	4443	148	19512	5.06e-06	0.000971	1.75	0.04	0.000951	2.23e-06
GOTERM_BP_DIRECT	nuclear-transcribed mRNA catabolic process, nonsense-mediated decay	0.0047	23	4443	39	19512	5.67e-06	0.00104	2.59	0.0447	0.00102	1.21e-06
GOTERM_BP_DIRECT	phosphatidylinositol 3-kinase/protein kinase B signal transduction	0.0086	42	4443	94	19512	5.69e-06	0.00104	1.96	0.0449	0.00102	2.07e-06
GOTERM_BP_DIRECT	protein import into nucleus	0.0096	47	4443	110	19512	6.31e-06	0.00113	1.88	0.0496	0.00111	2.48e-06
GOTERM_BP_DIRECT	extrinsic apoptotic signaling pathway via death domain receptors	0.0049	24	4443	42	19512	6.87e-06	0.0012	2.51	0.0539	0.00118	1.56e-06
GOTERM_BP_DIRECT	angiogenesis	0.0205	100	4443	292	19512	8.1e-06	0.00139	1.5	0.0632	0.00136	4.53e-06
GOTERM_BP_DIRECT	intracellular protein transport	0.0205	100	4443	294	19512	1.12e-05	0.00188	1.49	0.0862	0.00184	6.32e-06
GOTERM_BP_DIRECT	intracellular signal transduction	0.032	156	4443	501	19512	1.21e-05	0.00198	1.37	0.0926	0.00194	7.75e-06
GOTERM_BP_DIRECT	negative regulation of apoptotic process	0.0343	167	4443	543	19512	1.27e-05	0.00205	1.35	0.0975	0.00201	8.32e-06
GOTERM_BP_DIRECT	regulation of cell population proliferation	0.0152	74	4443	204	19512	1.56e-05	0.00247	1.59	0.118	0.00242	7.99e-06
GOTERM_BP_DIRECT	regulation of translation	0.0138	67	4443	180	19512	1.6e-05	0.00249	1.63	0.121	0.00244	7.88e-06
GOTERM_BP_DIRECT	positive regulation of stress fiber assembly	0.0057	28	4443	55	19512	1.67e-05	0.00253	2.24	0.126	0.00248	4.78e-06
GOTERM_BP_DIRECT	cellular response to hypoxia	0.0113	55	4443	140	19512	1.8e-05	0.00269	1.73	0.135	0.00263	8.11e-06
GOTERM_BP_DIRECT	positive regulation of protein localization to nucleus	0.0051	25	4443	47	19512	2.11e-05	0.00309	2.34	0.156	0.00303	5.56e-06
GOTERM_BP_DIRECT	negative regulation of cell growth	0.0101	49	4443	121	19512	2.19e-05	0.00315	1.78	0.162	0.00308	9.39e-06
GOTERM_BP_DIRECT	actin filament organization	0.0123	60	4443	158	19512	2.37e-05	0.00335	1.67	0.174	0.00328	1.13e-05
GOTERM_BP_DIRECT	positive regulation of proteasomal ubiquitin-dependent protein catabolic process	0.0074	36	4443	80	19512	2.48e-05	0.00345	1.98	0.181	0.00337	8.91e-06
GOTERM_BP_DIRECT	positive regulation of endothelial cell migration	0.0066	32	4443	68	19512	2.66e-05	0.00358	2.07	0.193	0.0035	8.84e-06
GOTERM_BP_DIRECT	circadian regulation of gene expression	0.0066	32	4443	68	19512	2.66e-05	0.00358	2.07	0.193	0.0035	8.84e-06
GOTERM_BP_DIRECT	mitotic cell cycle	0.0115	56	4443	146	19512	3.31e-05	0.00438	1.68	0.234	0.00429	1.55e-05
GOTERM_BP_DIRECT	regulation of cell growth	0.0074	36	4443	81	19512	3.42e-05	0.00444	1.95	0.241	0.00435	1.25e-05
GOTERM_BP_DIRECT	negative regulation of TORC1 signaling	0.0068	33	4443	72	19512	3.72e-05	0.00476	2.01	0.259	0.00466	1.29e-05
GOTERM_BP_DIRECT	wound healing	0.0074	36	4443	82	19512	4.67e-05	0.00584	1.93	0.313	0.00572	1.75e-05
GOTERM_BP_DIRECT	rhythmic process	0.0117	57	4443	151	19512	4.71e-05	0.00584	1.66	0.316	0.00572	2.26e-05
GOTERM_BP_DIRECT	autophagosome assembly	0.0084	41	4443	98	19512	4.81e-05	0.00588	1.84	0.321	0.00575	1.95e-05
GOTERM_BP_DIRECT	positive regulation of autophagy	0.008	39	4443	92	19512	5.41e-05	0.0065	1.86	0.353	0.00637	2.15e-05
GOTERM_BP_DIRECT	mitotic spindle organization	0.0057	28	4443	58	19512	5.52e-05	0.00654	2.12	0.359	0.0064	1.75e-05
GOTERM_BP_DIRECT	regulation of cell shape	0.0107	52	4443	136	19512	7.21e-05	0.00842	1.68	0.441	0.00825	3.39e-05
GOTERM_BP_DIRECT	cellular response to hydrogen peroxide	0.0066	32	4443	71	19512	7.41e-05	0.00853	1.98	0.45	0.00836	2.65e-05
GOTERM_BP_DIRECT	intrinsic apoptotic signaling pathway in response to DNA damage	0.0055	27	4443	56	19512	7.97e-05	0.00905	2.12	0.474	0.00886	2.53e-05
GOTERM_BP_DIRECT	viral release from host cell	0.0027	13	4443	18	19512	8.72e-05	0.00976	3.17	0.505	0.00956	1.15e-05
GOTERM_BP_DIRECT	positive regulation of translation	0.0078	38	4443	91	19512	0.0001	0.011	1.83	0.554	0.0108	4.08e-05
GOTERM_BP_DIRECT	positive regulation of substrate adhesion-dependent cell spreading	0.0047	23	4443	45	19512	0.000108	0.0116	2.24	0.58	0.0113	3.07e-05
GOTERM_BP_DIRECT	semaphorin-plexin signaling pathway	0.0047	23	4443	45	19512	0.000108	0.0116	2.24	0.58	0.0113	3.07e-05
GOTERM_BP_DIRECT	substantia nigra development	0.0049	24	4443	48	19512	0.000112	0.0118	2.2	0.593	0.0116	3.32e-05
GOTERM_BP_DIRECT	positive regulation of protein localization to plasma membrane	0.0057	28	4443	60	19512	0.000114	0.0119	2.05	0.6	0.0117	3.84e-05
GOTERM_BP_DIRECT	symbiont entry into host cell	0.009	44	4443	112	19512	0.000139	0.0144	1.73	0.674	0.0141	6.25e-05
GOTERM_BP_DIRECT	regulation of endocytosis	0.0043	21	4443	40	19512	0.000148	0.0151	2.31	0.698	0.0148	4.03e-05
GOTERM_BP_DIRECT	telomere maintenance	0.0062	30	4443	67	19512	0.000151	0.0152	1.97	0.703	0.0149	5.46e-05
GOTERM_BP_DIRECT	cGAS/STING signaling pathway	0.0035	17	4443	29	19512	0.000155	0.0154	2.57	0.714	0.0151	3.38e-05
GOTERM_BP_DIRECT	regulation of RNA splicing	0.007	34	4443	80	19512	0.000168	0.0165	1.87	0.742	0.0162	6.64e-05
GOTERM_BP_DIRECT	endoplasmic reticulum to Golgi vesicle-mediated transport	0.0101	49	4443	130	19512	0.000179	0.0173	1.66	0.763	0.017	8.57e-05
GOTERM_BP_DIRECT	actin filament depolymerization	0.0021	10	4443	12	19512	0.000181	0.0174	3.66	0.768	0.017	1.55e-05
GOTERM_BP_DIRECT	response to other organism	0.0027	13	4443	19	19512	0.000188	0.0178	3	0.779	0.0174	2.87e-05
GOTERM_BP_DIRECT	DNA replication	0.0103	50	4443	134	19512	0.000202	0.0189	1.64	0.803	0.0185	9.83e-05
GOTERM_BP_DIRECT	canonical NF-kappaB signal transduction	0.0057	28	4443	62	19512	0.000223	0.0206	1.98	0.834	0.0202	7.95e-05
GOTERM_BP_DIRECT	response to unfolded protein	0.0068	33	4443	78	19512	0.000236	0.0213	1.86	0.851	0.0209	9.41e-05
GOTERM_BP_DIRECT	macroautophagy	0.0068	33	4443	78	19512	0.000236	0.0213	1.86	0.851	0.0209	9.41e-05
GOTERM_BP_DIRECT	cytoplasmic microtubule organization	0.0047	23	4443	47	19512	0.00024	0.0213	2.15	0.855	0.0209	7.43e-05
GOTERM_BP_DIRECT	DNA damage response, signal transduction by p53 class mediator	0.0049	24	4443	50	19512	0.000241	0.0213	2.11	0.856	0.0209	7.72e-05
GOTERM_BP_DIRECT	protein K63-linked ubiquitination	0.0066	32	4443	75	19512	0.00025	0.0217	1.87	0.867	0.0213	9.84e-05
GOTERM_BP_DIRECT	regulation of mitotic cell cycle	0.0066	32	4443	75	19512	0.00025	0.0217	1.87	0.867	0.0213	9.84e-05
GOTERM_BP_DIRECT	negative regulation of extrinsic apoptotic signaling pathway via death domain receptors	0.0035	17	4443	30	19512	0.000263	0.0225	2.49	0.88	0.0221	6.15e-05
GOTERM_BP_DIRECT	phagocytosis	0.0072	35	4443	85	19512	0.000272	0.0231	1.81	0.889	0.0226	0.000113
GOTERM_BP_DIRECT	DNA-templated transcription	0.009	44	4443	115	19512	0.000275	0.0231	1.68	0.891	0.0226	0.000129
GOTERM_BP_DIRECT	mitotic cytokinesis	0.0062	30	4443	69	19512	0.000279	0.0232	1.91	0.894	0.0227	0.000106
GOTERM_BP_DIRECT	regulation of actin cytoskeleton organization	0.0084	41	4443	105	19512	0.000282	0.0232	1.71	0.897	0.0227	0.000128
GOTERM_BP_DIRECT	negative regulation of smoothened signaling pathway	0.0039	19	4443	36	19512	0.000316	0.0257	2.32	0.922	0.0251	8.52e-05
GOTERM_BP_DIRECT	negative regulation of fat cell differentiation	0.0055	27	4443	60	19512	0.000318	0.0257	1.98	0.923	0.0251	0.000114
GOTERM_BP_DIRECT	cytoskeleton organization	0.0121	59	4443	168	19512	0.00033	0.0262	1.54	0.93	0.0257	0.000177
GOTERM_BP_DIRECT	protein catabolic process	0.008	39	4443	99	19512	0.000332	0.0262	1.73	0.931	0.0257	0.000148
GOTERM_BP_DIRECT	positive regulation of protein-containing complex assembly	0.0049	24	4443	51	19512	0.000345	0.027	2.07	0.938	0.0264	0.000115
GOTERM_BP_DIRECT	cell motility	0.0047	23	4443	48	19512	0.000348	0.027	2.1	0.94	0.0264	0.000112
GOTERM_BP_DIRECT	regulation of cell migration	0.0094	46	4443	123	19512	0.000354	0.0272	1.64	0.942	0.0266	0.000172
GOTERM_BP_DIRECT	negative regulation of endoplasmic reticulum stress-induced intrinsic apoptotic signaling pathway	0.0027	13	4443	20	19512	0.000372	0.028	2.85	0.95	0.0274	6.49e-05
GOTERM_BP_DIRECT	fibroblast migration	0.0027	13	4443	20	19512	0.000372	0.028	2.85	0.95	0.0274	6.49e-05
GOTERM_BP_DIRECT	protein polyubiquitination	0.0117	57	4443	162	19512	0.000399	0.0298	1.55	0.96	0.0292	0.000213
GOTERM_BP_DIRECT	protein folding	0.0144	70	4443	209	19512	0.000423	0.0313	1.47	0.967	0.0306	0.000243
GOTERM_BP_DIRECT	negative regulation of cell population proliferation	0.0275	134	4443	450	19512	0.000439	0.0321	1.31	0.971	0.0315	0.0003
GOTERM_BP_DIRECT	cellular response to tumor necrosis factor	0.0084	41	4443	107	19512	0.000444	0.0322	1.68	0.972	0.0316	0.000207
GOTERM_BP_DIRECT	neural tube closure	0.0072	35	4443	87	19512	0.000454	0.0327	1.77	0.974	0.032	0.000196
GOTERM_BP_DIRECT	regulation of glycolytic process	0.0021	10	4443	13	19512	0.000469	0.0332	3.38	0.977	0.0325	5.32e-05
GOTERM_BP_DIRECT	regulation of tumor necrosis factor-mediated signaling pathway	0.0029	14	4443	23	19512	0.000474	0.0332	2.67	0.978	0.0325	9.61e-05
GOTERM_BP_DIRECT	regulated exocytosis	0.0029	14	4443	23	19512	0.000474	0.0332	2.67	0.978	0.0325	9.61e-05
GOTERM_BP_DIRECT	endodermal cell differentiation	0.0039	19	4443	37	19512	0.000486	0.0337	2.26	0.98	0.033	0.000138
GOTERM_BP_DIRECT	mitotic metaphase chromosome alignment	0.0047	23	4443	49	19512	0.000497	0.0342	2.06	0.982	0.0335	0.000166
GOTERM_BP_DIRECT	transcription initiation-coupled chromatin remodeling	0.0043	21	4443	43	19512	0.000505	0.0345	2.14	0.983	0.0338	0.000157
GOTERM_BP_DIRECT	regulation of mRNA processing	0.0025	12	4443	18	19512	0.000529	0.0358	2.93	0.986	0.0351	8.74e-05
GOTERM_BP_DIRECT	regulation of fatty acid metabolic process	0.0018	9	4443	11	19512	0.000603	0.0399	3.59	0.992	0.039	5.69e-05
GOTERM_BP_DIRECT	IRES-dependent viral translational initiation	0.0018	9	4443	11	19512	0.000603	0.0399	3.59	0.992	0.039	5.69e-05
GOTERM_BP_DIRECT	positive regulation of endoplasmic reticulum stress-induced intrinsic apoptotic signaling pathway	0.0018	9	4443	11	19512	0.000603	0.0399	3.59	0.992	0.039	5.69e-05
GOTERM_BP_DIRECT	positive regulation of GTPase activity	0.0064	31	4443	75	19512	0.000608	0.0399	1.82	0.993	0.039	0.000251
GOTERM_BP_DIRECT	small GTPase-mediated signal transduction	0.0099	48	4443	133	19512	0.00065	0.0419	1.58	0.995	0.041	0.000333
GOTERM_BP_DIRECT	mitochondrion organization	0.0099	48	4443	133	19512	0.00065	0.0419	1.58	0.995	0.041	0.000333
GOTERM_BP_DIRECT	protein localization to nucleus	0.0047	23	4443	50	19512	0.000699	0.0447	2.02	0.996	0.0438	0.000242
GOTERM_BP_DIRECT	establishment of protein localization to mitochondrion	0.0016	8	4443	9	19512	0.00073	0.0451	3.9	0.997	0.0442	5.16e-05
GOTERM_BP_DIRECT	regulation of centrosome cycle	0.0016	8	4443	9	19512	0.00073	0.0451	3.9	0.997	0.0442	5.16e-05
GOTERM_BP_DIRECT	positive regulation of protein ubiquitination	0.0066	32	4443	79	19512	0.000732	0.0451	1.78	0.997	0.0442	0.000313
GOTERM_BP_DIRECT	endosomal transport	0.0066	32	4443	79	19512	0.000732	0.0451	1.78	0.997	0.0442	0.000313
GOTERM_BP_DIRECT	toll-like receptor 4 signaling pathway	0.0041	20	4443	41	19512	0.000733	0.0451	2.14	0.997	0.0442	0.000229
GOTERM_BP_DIRECT	vesicle budding from membrane	0.0023	11	4443	16	19512	0.000748	0.0456	3.02	0.998	0.0447	0.000115
GOTERM_BP_DIRECT	heart development	0.0181	88	4443	280	19512	0.000779	0.0472	1.38	0.998	0.0462	0.000491
GOTERM_BP_DIRECT	nuclear envelope organization	0.0029	14	4443	24	19512	0.00082	0.0489	2.56	0.999	0.0479	0.000182
GOTERM_BP_DIRECT	translational elongation	0.0029	14	4443	24	19512	0.00082	0.0489	2.56	0.999	0.0479	0.000182
GOTERM_BP_DIRECT	MAPK cascade	0.0105	51	4443	145	19512	0.000843	0.0499	1.54	0.999	0.0489	0.000449
GOTERM_BP_DIRECT	positive regulation of cell migration	0.0191	93	4443	300	19512	0.000896	0.0527	1.36	0.999	0.0517	0.000576
GOTERM_BP_DIRECT	cellular response to transforming growth factor beta stimulus	0.006	29	4443	70	19512	0.000911	0.0529	1.82	0.999	0.0518	0.000375
GOTERM_BP_DIRECT	ATP biosynthetic process	0.0031	15	4443	27	19512	0.000921	0.0529	2.44	0.999	0.0518	0.000226
GOTERM_BP_DIRECT	cytoplasmic translational initiation	0.0031	15	4443	27	19512	0.000921	0.0529	2.44	0.999	0.0518	0.000226
GOTERM_BP_DIRECT	G2/M transition of mitotic cell cycle	0.0049	24	4443	54	19512	0.000926	0.0529	1.95	0.999	0.0518	0.000339
GOTERM_BP_DIRECT	antiviral innate immune response	0.0066	32	4443	80	19512	0.000937	0.0532	1.76	0.999	0.0521	0.000408
GOTERM_BP_DIRECT	negative regulation of insulin receptor signaling pathway	0.0047	23	4443	51	19512	0.000967	0.0545	1.98	1.00e+0	0.0534	0.000346
GOTERM_BP_DIRECT	cell population proliferation	0.0172	84	4443	267	19512	0.000998	0.055	1.38	1.00e+0	0.0539	0.000628
GOTERM_BP_DIRECT	3'-UTR-mediated mRNA destabilization	0.0025	12	4443	19	19512	0.000998	0.055	2.77	1.00e+0	0.0539	0.000188
GOTERM_BP_DIRECT	positive regulation of mitochondrial translation	0.0025	12	4443	19	19512	0.000998	0.055	2.77	1.00e+0	0.0539	0.000188
GOTERM_BP_DIRECT	platelet aggregation	0.0045	22	4443	48	19512	0.001	0.055	2.01	1.00e+0	0.0539	0.000349
GOTERM_BP_DIRECT	multivesicular body assembly	0.0035	17	4443	33	19512	0.00104	0.0565	2.26	1.00e+0	0.0554	0.000294
GOTERM_BP_DIRECT	protein K11-linked ubiquitination	0.0041	20	4443	42	19512	0.00106	0.057	2.09	1.00e+0	0.0559	0.000344
GOTERM_BP_DIRECT	sprouting angiogenesis	0.0037	18	4443	36	19512	0.00106	0.057	2.2	1.00e+0	0.0559	0.000317
GOTERM_BP_DIRECT	epidermal growth factor receptor signaling pathway	0.006	29	4443	71	19512	0.00118	0.0622	1.79	1.00e+0	0.061	0.000498
GOTERM_BP_DIRECT	positive regulation of endothelial cell proliferation	0.006	29	4443	71	19512	0.00118	0.0622	1.79	1.00e+0	0.061	0.000498
GOTERM_BP_DIRECT	positive regulation of TORC1 signaling	0.006	29	4443	71	19512	0.00118	0.0622	1.79	1.00e+0	0.061	0.000498
GOTERM_BP_DIRECT	regulation of synaptic vesicle endocytosis	0.0027	13	4443	22	19512	0.0012	0.0625	2.6	1.00e+0	0.0612	0.000261
GOTERM_BP_DIRECT	negative regulation of epidermal growth factor receptor signaling pathway	0.0027	13	4443	22	19512	0.0012	0.0625	2.6	1.00e+0	0.0612	0.000261
GOTERM_BP_DIRECT	cellular response to amino acid starvation	0.0057	28	4443	68	19512	0.00127	0.0657	1.81	1.00e+0	0.0644	0.000529
GOTERM_BP_DIRECT	ribosomal small subunit biogenesis	0.0064	31	4443	78	19512	0.00129	0.0664	1.75	1.00e+0	0.065	0.000569
GOTERM_BP_DIRECT	U2-type prespliceosome assembly	0.0029	14	4443	25	19512	0.00135	0.0691	2.46	1.00e+0	0.0676	0.000328
GOTERM_BP_DIRECT	endosome organization	0.0043	21	4443	46	19512	0.00144	0.0726	2	1.00e+0	0.0711	0.000505
GOTERM_BP_DIRECT	negative regulation of PERK-mediated unfolded protein response	0.0018	9	4443	12	19512	0.00145	0.0726	3.29	1.00e+0	0.0711	0.000181
GOTERM_BP_DIRECT	hippo signaling	0.0031	15	4443	28	19512	0.00146	0.0726	2.35	1.00e+0	0.0711	0.000384
GOTERM_BP_DIRECT	regulation of nucleotide-excision repair	0.0031	15	4443	28	19512	0.00146	0.0726	2.35	1.00e+0	0.0711	0.000384
GOTERM_BP_DIRECT	neuron apoptotic process	0.0076	37	4443	99	19512	0.00149	0.0729	1.64	1.00e+0	0.0714	0.00072
GOTERM_BP_DIRECT	double-strand break repair via nonhomologous end joining	0.0041	20	4443	43	19512	0.00149	0.0729	2.04	1.00e+0	0.0714	0.000506
GOTERM_BP_DIRECT	cellular response to ionizing radiation	0.0041	20	4443	43	19512	0.00149	0.0729	2.04	1.00e+0	0.0714	0.000506
GOTERM_BP_DIRECT	positive regulation of focal adhesion assembly	0.0033	16	4443	31	19512	0.00152	0.0739	2.27	1.00e+0	0.0724	0.00043
GOTERM_BP_DIRECT	regulation of mitotic metaphase/anaphase transition	0.0035	17	4443	34	19512	0.00155	0.0739	2.2	1.00e+0	0.0724	0.000464
GOTERM_BP_DIRECT	platelet-derived growth factor receptor signaling pathway	0.0035	17	4443	34	19512	0.00155	0.0739	2.2	1.00e+0	0.0724	0.000464
GOTERM_BP_DIRECT	regulation of canonical NF-kappaB signal transduction	0.0037	18	4443	37	19512	0.00155	0.0739	2.14	1.00e+0	0.0724	0.000487
GOTERM_BP_DIRECT	endoplasmic reticulum unfolded protein response	0.0051	25	4443	59	19512	0.00157	0.0739	1.86	1.00e+0	0.0724	0.000622
GOTERM_BP_DIRECT	regulation of G1/S transition of mitotic cell cycle	0.0051	25	4443	59	19512	0.00157	0.0739	1.86	1.00e+0	0.0724	0.000622
GOTERM_BP_DIRECT	protein localization to plasma membrane	0.0109	53	4443	156	19512	0.0016	0.0748	1.49	1.00e+0	0.0733	0.000895
GOTERM_BP_DIRECT	ERAD pathway	0.0074	36	4443	96	19512	0.00163	0.0754	1.65	1.00e+0	0.0739	0.000785
GOTERM_BP_DIRECT	negative regulation of phosphatidylinositol 3-kinase/protein kinase B signal transduction	0.0064	31	4443	79	19512	0.00164	0.0754	1.72	1.00e+0	0.0739	0.000735
GOTERM_BP_DIRECT	negative regulation of signal transduction	0.0064	31	4443	79	19512	0.00164	0.0754	1.72	1.00e+0	0.0739	0.000735
GOTERM_BP_DIRECT	response to xenobiotic stimulus	0.0166	81	4443	260	19512	0.00168	0.0768	1.37	1.00e+0	0.0752	0.00107
GOTERM_BP_DIRECT	vacuolar transport	0.0025	12	4443	20	19512	0.00176	0.0794	2.63	1.00e+0	0.0777	0.000373
GOTERM_BP_DIRECT	apoptotic mitochondrial changes	0.0025	12	4443	20	19512	0.00176	0.0794	2.63	1.00e+0	0.0777	0.000373
GOTERM_BP_DIRECT	barbed-end actin filament capping	0.0025	12	4443	20	19512	0.00176	0.0794	2.63	1.00e+0	0.0777	0.000373
GOTERM_BP_DIRECT	protein sumoylation	0.0047	23	4443	53	19512	0.00178	0.0796	1.91	1.00e+0	0.0779	0.000678
GOTERM_BP_DIRECT	mRNA transport	0.0092	45	4443	128	19512	0.00179	0.0796	1.54	1.00e+0	0.078	0.000951
GOTERM_BP_DIRECT	regulation of small GTPase mediated signal transduction	0.0088	43	4443	121	19512	0.00182	0.0805	1.56	1.00e+0	0.0788	0.00095
GOTERM_BP_DIRECT	endothelial cell chemotaxis	0.0016	8	4443	10	19512	0.00195	0.0842	3.51	1.00e+0	0.0825	0.000206
GOTERM_BP_DIRECT	positive regulation of mitochondrial outer membrane permeabilization involved in apoptotic signaling pathway	0.0016	8	4443	10	19512	0.00195	0.0842	3.51	1.00e+0	0.0825	0.000206
GOTERM_BP_DIRECT	host-mediated activation of viral genome replication	0.0016	8	4443	10	19512	0.00195	0.0842	3.51	1.00e+0	0.0825	0.000206
GOTERM_BP_DIRECT	mitochondrion-endoplasmic reticulum membrane tethering	0.0016	8	4443	10	19512	0.00195	0.0842	3.51	1.00e+0	0.0825	0.000206
GOTERM_BP_DIRECT	negative regulation of epidermal growth factor-activated receptor activity	0.0016	8	4443	10	19512	0.00195	0.0842	3.51	1.00e+0	0.0825	0.000206
GOTERM_BP_DIRECT	positive regulation of double-strand break repair	0.0043	21	4443	47	19512	0.00198	0.0849	1.96	1.00e+0	0.0831	0.000719
GOTERM_BP_DIRECT	regulation of transforming growth factor beta receptor signaling pathway	0.0027	13	4443	23	19512	0.00199	0.085	2.48	1.00e+0	0.0833	0.000475
GOTERM_BP_DIRECT	insulin receptor signaling pathway	0.0064	31	4443	80	19512	0.00206	0.0873	1.7	1.00e+0	0.0855	0.000941
GOTERM_BP_DIRECT	negative regulation of endocytosis	0.0021	10	4443	15	19512	0.00209	0.0882	2.93	1.00e+0	0.0864	0.000353
GOTERM_BP_DIRECT	cellular response to platelet-derived growth factor stimulus	0.0029	14	4443	26	19512	0.00215	0.0895	2.36	1.00e+0	0.0876	0.000562
GOTERM_BP_DIRECT	lactation	0.0039	19	4443	41	19512	0.00215	0.0895	2.04	1.00e+0	0.0876	0.000736
GOTERM_BP_DIRECT	regulation of angiogenesis	0.0039	19	4443	41	19512	0.00215	0.0895	2.04	1.00e+0	0.0876	0.000736
GOTERM_BP_DIRECT	cell-matrix adhesion	0.008	39	4443	108	19512	0.00222	0.0918	1.59	1.00e+0	0.0899	0.00113
GOTERM_BP_DIRECT	positive regulation of DNA replication	0.0031	15	4443	29	19512	0.00223	0.0919	2.27	1.00e+0	0.09	0.000629
GOTERM_BP_DIRECT	neuron projection development	0.0111	54	4443	162	19512	0.0023	0.094	1.46	1.00e+0	0.0921	0.00132
GOTERM_BP_DIRECT	circadian rhythm	0.0066	32	4443	84	19512	0.00235	0.0955	1.67	1.00e+0	0.0935	0.0011
GOTERM_BP_DIRECT	regulation of autophagy	0.006	29	4443	74	19512	0.00245	0.0992	1.72	1.00e+0	0.0971	0.0011
GOTERM_BP_DIRECT	positive regulation of actin filament polymerization	0.0045	22	4443	51	19512	0.00252	0.101	1.89	1.00e+0	0.0986	0.00097
GOTERM_BP_DIRECT	response to hypoxia	0.0121	59	4443	181	19512	0.00252	0.101	1.43	1.00e+0	0.0986	0.0015
GOTERM_BP_DIRECT	depyrimidination	0.0014	7	4443	8	19512	0.00252	0.101	3.84	1.00e+0	0.0986	0.000203
GOTERM_BP_DIRECT	regulation of alternative mRNA splicing, via spliceosome	0.0057	28	4443	71	19512	0.00267	0.106	1.73	1.00e+0	0.104	0.00119
GOTERM_BP_DIRECT	mitochondrial translation	0.0072	35	4443	95	19512	0.00268	0.106	1.62	1.00e+0	0.104	0.00133
GOTERM_BP_DIRECT	peptidyl-tyrosine dephosphorylation	0.0025	12	4443	21	19512	0.00295	0.116	2.51	1.00e+0	0.113	0.000689
GOTERM_BP_DIRECT	cell-substrate junction assembly	0.0012	6	4443	6	19512	0.00297	0.116	4.39	1.00e+0	0.113	0.000139
GOTERM_BP_DIRECT	cap-dependent translational initiation	0.0012	6	4443	6	19512	0.00297	0.116	4.39	1.00e+0	0.113	0.000139
GOTERM_BP_DIRECT	mRNA transcription	0.0018	9	4443	13	19512	0.00301	0.116	3.04	1.00e+0	0.113	0.00047
GOTERM_BP_DIRECT	postsynapse organization	0.0018	9	4443	13	19512	0.00301	0.116	3.04	1.00e+0	0.113	0.00047
GOTERM_BP_DIRECT	ubiquitin-dependent protein catabolic process via the C-end degron rule pathway	0.0018	9	4443	13	19512	0.00301	0.116	3.04	1.00e+0	0.113	0.00047
GOTERM_BP_DIRECT	TOR signaling	0.0027	13	4443	24	19512	0.00317	0.121	2.38	1.00e+0	0.119	0.000822
GOTERM_BP_DIRECT	Golgi to plasma membrane protein transport	0.0035	17	4443	36	19512	0.00322	0.121	2.07	1.00e+0	0.119	0.00106
GOTERM_BP_DIRECT	positive regulation of protein targeting to mitochondrion	0.0035	17	4443	36	19512	0.00322	0.121	2.07	1.00e+0	0.119	0.00106
GOTERM_BP_DIRECT	regulation of mitochondrial membrane potential	0.0035	17	4443	36	19512	0.00322	0.121	2.07	1.00e+0	0.119	0.00106
GOTERM_BP_DIRECT	protein K6-linked ubiquitination	0.0029	14	4443	27	19512	0.00329	0.123	2.28	1.00e+0	0.12	0.000923
GOTERM_BP_DIRECT	regulation of glucose metabolic process	0.0029	14	4443	27	19512	0.00329	0.123	2.28	1.00e+0	0.12	0.000923
GOTERM_BP_DIRECT	response to muscle activity	0.0031	15	4443	30	19512	0.00332	0.123	2.2	1.00e+0	0.121	0.000995
GOTERM_BP_DIRECT	protein autoubiquitination	0.0057	28	4443	72	19512	0.00336	0.124	1.71	1.00e+0	0.122	0.00152
GOTERM_BP_DIRECT	positive regulation of phosphatidylinositol 3-kinase/protein kinase B signal transduction	0.014	68	4443	217	19512	0.00345	0.127	1.38	1.00e+0	0.124	0.00218
GOTERM_BP_DIRECT	Ras protein signal transduction	0.0062	30	4443	79	19512	0.00349	0.128	1.67	1.00e+0	0.125	0.00164
GOTERM_BP_DIRECT	mRNA transcription by RNA polymerase II	0.0043	21	4443	49	19512	0.00357	0.13	1.88	1.00e+0	0.127	0.00139
GOTERM_BP_DIRECT	endocytic recycling	0.0055	27	4443	69	19512	0.00367	0.133	1.72	1.00e+0	0.13	0.00165
GOTERM_BP_DIRECT	UV-damage excision repair	0.0016	8	4443	11	19512	0.00432	0.155	3.19	1.00e+0	0.152	0.000604
GOTERM_BP_DIRECT	polyamine biosynthetic process	0.0016	8	4443	11	19512	0.00432	0.155	3.19	1.00e+0	0.152	0.000604
GOTERM_BP_DIRECT	response to activity	0.0045	22	4443	53	19512	0.00435	0.155	1.82	1.00e+0	0.152	0.00178
GOTERM_BP_DIRECT	actin filament capping	0.0023	11	4443	19	19512	0.00436	0.155	2.54	1.00e+0	0.152	0.001
GOTERM_BP_DIRECT	protein branched polyubiquitination	0.0023	11	4443	19	19512	0.00436	0.155	2.54	1.00e+0	0.152	0.001
GOTERM_BP_DIRECT	negative regulation of protein binding	0.0035	17	4443	37	19512	0.00448	0.159	2.02	1.00e+0	0.155	0.00156
GOTERM_BP_DIRECT	protein localization to membrane	0.0033	16	4443	34	19512	0.00466	0.162	2.07	1.00e+0	0.158	0.00155
GOTERM_BP_DIRECT	ubiquitin-dependent protein catabolic process via the multivesicular body sorting pathway	0.0033	16	4443	34	19512	0.00466	0.162	2.07	1.00e+0	0.158	0.00155
GOTERM_BP_DIRECT	non-canonical NF-kappaB signal transduction	0.0033	16	4443	34	19512	0.00466	0.162	2.07	1.00e+0	0.158	0.00155
GOTERM_BP_DIRECT	ribosome disassembly	0.0025	12	4443	22	19512	0.00469	0.162	2.4	1.00e+0	0.158	0.0012
GOTERM_BP_DIRECT	negative regulation of necroptotic process	0.0025	12	4443	22	19512	0.00469	0.162	2.4	1.00e+0	0.158	0.0012
GOTERM_BP_DIRECT	positive regulation of proteolysis	0.0025	12	4443	22	19512	0.00469	0.162	2.4	1.00e+0	0.158	0.0012
GOTERM_BP_DIRECT	negative regulation of intrinsic apoptotic signaling pathway	0.0027	13	4443	25	19512	0.00484	0.165	2.28	1.00e+0	0.162	0.00136
GOTERM_BP_DIRECT	regulation of telomere maintenance	0.0027	13	4443	25	19512	0.00484	0.165	2.28	1.00e+0	0.162	0.00136
GOTERM_BP_DIRECT	osteoblast differentiation	0.0094	46	4443	138	19512	0.00502	0.17	1.46	1.00e+0	0.167	0.00288
GOTERM_BP_DIRECT	regulation of mRNA stability	0.0041	20	4443	47	19512	0.00505	0.17	1.87	1.00e+0	0.167	0.00199
GOTERM_BP_DIRECT	regulation of postsynapse assembly	0.0041	20	4443	47	19512	0.00505	0.17	1.87	1.00e+0	0.167	0.00199
GOTERM_BP_DIRECT	positive regulation of type I interferon production	0.0047	23	4443	57	19512	0.00517	0.174	1.77	1.00e+0	0.17	0.00221
GOTERM_BP_DIRECT	cellular response to oxidative stress	0.008	39	4443	113	19512	0.00536	0.179	1.52	1.00e+0	0.176	0.00292
GOTERM_BP_DIRECT	protein localization to cilium	0.0039	19	4443	44	19512	0.00541	0.179	1.9	1.00e+0	0.176	0.00208
GOTERM_BP_DIRECT	programmed cell death	0.0039	19	4443	44	19512	0.00541	0.179	1.9	1.00e+0	0.176	0.00208
GOTERM_BP_DIRECT	canonical Wnt signaling pathway	0.0076	37	4443	106	19512	0.00553	0.182	1.53	1.00e+0	0.178	0.00296
GOTERM_BP_DIRECT	protein K48-linked ubiquitination	0.0076	37	4443	106	19512	0.00553	0.182	1.53	1.00e+0	0.178	0.00296
GOTERM_BP_DIRECT	plasma membrane tubulation	0.0018	9	4443	14	19512	0.00563	0.182	2.82	1.00e+0	0.179	0.00105
GOTERM_BP_DIRECT	nuclear export	0.0018	9	4443	14	19512	0.00563	0.182	2.82	1.00e+0	0.179	0.00105
GOTERM_BP_DIRECT	positive regulation of fibroblast migration	0.0018	9	4443	14	19512	0.00563	0.182	2.82	1.00e+0	0.179	0.00105
GOTERM_BP_DIRECT	actin filament severing	0.0018	9	4443	14	19512	0.00563	0.182	2.82	1.00e+0	0.179	0.00105
GOTERM_BP_DIRECT	regulation of protein localization	0.0068	33	4443	92	19512	0.00576	0.185	1.58	1.00e+0	0.181	0.00296
GOTERM_BP_DIRECT	membrane fission	0.0037	18	4443	41	19512	0.00577	0.185	1.93	1.00e+0	0.181	0.00216
GOTERM_BP_DIRECT	negative regulation of extrinsic apoptotic signaling pathway	0.0037	18	4443	41	19512	0.00577	0.185	1.93	1.00e+0	0.181	0.00216
GOTERM_BP_DIRECT	cellular response to mechanical stimulus	0.006	29	4443	78	19512	0.0058	0.185	1.63	1.00e+0	0.181	0.00282
GOTERM_BP_DIRECT	T-helper 2 cell differentiation	0.0014	7	4443	9	19512	0.00611	0.194	3.42	1.00e+0	0.19	0.000731
GOTERM_BP_DIRECT	extracellular matrix organization	0.0099	48	4443	147	19512	0.00636	0.201	1.43	1.00e+0	0.197	0.00376
GOTERM_BP_DIRECT	response to wounding	0.0062	30	4443	82	19512	0.00641	0.202	1.61	1.00e+0	0.198	0.00319
GOTERM_BP_DIRECT	DNA biosynthetic process	0.0033	16	4443	35	19512	0.00647	0.202	2.01	1.00e+0	0.198	0.00226
GOTERM_BP_DIRECT	response to cAMP	0.0033	16	4443	35	19512	0.00647	0.202	2.01	1.00e+0	0.198	0.00226
GOTERM_BP_DIRECT	retrograde protein transport, ER to cytosol	0.0021	10	4443	17	19512	0.00649	0.202	2.58	1.00e+0	0.198	0.00145
GOTERM_BP_DIRECT	bone mineralization	0.0047	23	4443	58	19512	0.00657	0.202	1.74	1.00e+0	0.198	0.00289
GOTERM_BP_DIRECT	extrinsic apoptotic signaling pathway	0.0047	23	4443	58	19512	0.00657	0.202	1.74	1.00e+0	0.198	0.00289
GOTERM_BP_DIRECT	transcription elongation by RNA polymerase II	0.0041	20	4443	48	19512	0.0066	0.202	1.83	1.00e+0	0.198	0.00268
GOTERM_BP_DIRECT	embryo implantation	0.0041	20	4443	48	19512	0.0066	0.202	1.83	1.00e+0	0.198	0.00268
GOTERM_BP_DIRECT	methylation	0.0135	66	4443	215	19512	0.00664	0.203	1.35	1.00e+0	0.199	0.0043
GOTERM_BP_DIRECT	viral protein processing	0.0031	15	4443	32	19512	0.00677	0.203	2.06	1.00e+0	0.199	0.00227
GOTERM_BP_DIRECT	lysosome localization	0.0031	15	4443	32	19512	0.00677	0.203	2.06	1.00e+0	0.199	0.00227
GOTERM_BP_DIRECT	positive regulation of filopodium assembly	0.0031	15	4443	32	19512	0.00677	0.203	2.06	1.00e+0	0.199	0.00227
GOTERM_BP_DIRECT	Rho protein signal transduction	0.0051	25	4443	65	19512	0.00687	0.203	1.69	1.00e+0	0.199	0.00317
GOTERM_BP_DIRECT	mitochondrial fusion	0.0023	11	4443	20	19512	0.00696	0.203	2.42	1.00e+0	0.199	0.00177
GOTERM_BP_DIRECT	positive regulation of G2/M transition of mitotic cell cycle	0.0029	14	4443	29	19512	0.00701	0.203	2.12	1.00e+0	0.199	0.00224
GOTERM_BP_DIRECT	basement membrane organization	0.0029	14	4443	29	19512	0.00701	0.203	2.12	1.00e+0	0.199	0.00224
GOTERM_BP_DIRECT	spliceosomal snRNP assembly	0.0029	14	4443	29	19512	0.00701	0.203	2.12	1.00e+0	0.199	0.00224
GOTERM_BP_DIRECT	negative regulation of autophagy	0.0055	27	4443	72	19512	0.00703	0.203	1.65	1.00e+0	0.199	0.00337
GOTERM_BP_DIRECT	cellular response to growth factor stimulus	0.006	29	4443	79	19512	0.00707	0.203	1.61	1.00e+0	0.199	0.0035
GOTERM_BP_DIRECT	multicellular organism growth	0.0084	41	4443	122	19512	0.00707	0.203	1.48	1.00e+0	0.199	0.004
GOTERM_BP_DIRECT	positive regulation of interferon-beta production	0.0039	19	4443	45	19512	0.00713	0.203	1.85	1.00e+0	0.199	0.00284
GOTERM_BP_DIRECT	phosphatidylinositol phosphate biosynthetic process	0.0039	19	4443	45	19512	0.00713	0.203	1.85	1.00e+0	0.199	0.00284
GOTERM_BP_DIRECT	positive regulation of collagen biosynthetic process	0.0027	13	4443	26	19512	0.00716	0.203	2.2	1.00e+0	0.199	0.00215
GOTERM_BP_DIRECT	cell-substrate adhesion	0.0027	13	4443	26	19512	0.00716	0.203	2.2	1.00e+0	0.199	0.00215
GOTERM_BP_DIRECT	negative regulation of Rho protein signal transduction	0.0027	13	4443	26	19512	0.00716	0.203	2.2	1.00e+0	0.199	0.00215
GOTERM_BP_DIRECT	activation of GTPase activity	0.0027	13	4443	26	19512	0.00716	0.203	2.2	1.00e+0	0.199	0.00215
GOTERM_BP_DIRECT	actin polymerization or depolymerization	0.0025	12	4443	23	19512	0.00716	0.203	2.29	1.00e+0	0.199	0.002
GOTERM_BP_DIRECT	negative regulation of cilium assembly	0.0025	12	4443	23	19512	0.00716	0.203	2.29	1.00e+0	0.199	0.002
GOTERM_BP_DIRECT	anaphase-promoting complex-dependent catabolic process	0.0025	12	4443	23	19512	0.00716	0.203	2.29	1.00e+0	0.199	0.002
GOTERM_BP_DIRECT	positive regulation of protein import into nucleus	0.0037	18	4443	42	19512	0.00768	0.216	1.88	1.00e+0	0.212	0.00298
GOTERM_BP_DIRECT	nucleotide-excision repair	0.0037	18	4443	42	19512	0.00768	0.216	1.88	1.00e+0	0.212	0.00298
GOTERM_BP_DIRECT	protein autophosphorylation	0.0082	40	4443	119	19512	0.00781	0.219	1.48	1.00e+0	0.214	0.00442
GOTERM_BP_DIRECT	positive regulation of smooth muscle cell proliferation	0.0043	21	4443	52	19512	0.00783	0.219	1.77	1.00e+0	0.214	0.00334
GOTERM_BP_DIRECT	double-strand break repair via homologous recombination	0.0084	41	4443	123	19512	0.00822	0.225	1.46	1.00e+0	0.22	0.00471
GOTERM_BP_DIRECT	positive regulation of telomere maintenance	0.0035	17	4443	39	19512	0.00824	0.225	1.91	1.00e+0	0.22	0.00311
GOTERM_BP_DIRECT	base-excision repair	0.0035	17	4443	39	19512	0.00824	0.225	1.91	1.00e+0	0.22	0.00311
GOTERM_BP_DIRECT	negative regulation of cell cycle	0.0047	23	4443	59	19512	0.00827	0.225	1.71	1.00e+0	0.22	0.00373
GOTERM_BP_DIRECT	collagen biosynthetic process	0.0016	8	4443	12	19512	0.00833	0.225	2.93	1.00e+0	0.22	0.00145
GOTERM_BP_DIRECT	response to osmotic stress	0.0016	8	4443	12	19512	0.00833	0.225	2.93	1.00e+0	0.22	0.00145
GOTERM_BP_DIRECT	translational termination	0.0016	8	4443	12	19512	0.00833	0.225	2.93	1.00e+0	0.22	0.00145
GOTERM_BP_DIRECT	regulation of mitochondrial membrane permeability	0.0016	8	4443	12	19512	0.00833	0.225	2.93	1.00e+0	0.22	0.00145
GOTERM_BP_DIRECT	anoikis	0.0016	8	4443	12	19512	0.00833	0.225	2.93	1.00e+0	0.22	0.00145
GOTERM_BP_DIRECT	positive regulation of trophoblast cell migration	0.0012	6	4443	7	19512	0.00843	0.225	3.76	1.00e+0	0.22	0.000783
GOTERM_BP_DIRECT	cleavage furrow formation	0.0012	6	4443	7	19512	0.00843	0.225	3.76	1.00e+0	0.22	0.000783
GOTERM_BP_DIRECT	protection from non-homologous end joining at telomere	0.0012	6	4443	7	19512	0.00843	0.225	3.76	1.00e+0	0.22	0.000783
GOTERM_BP_DIRECT	GDP-mannose biosynthetic process	0.0012	6	4443	7	19512	0.00843	0.225	3.76	1.00e+0	0.22	0.000783
GOTERM_BP_DIRECT	chaperone-mediated autophagy	0.0012	6	4443	7	19512	0.00843	0.225	3.76	1.00e+0	0.22	0.000783
GOTERM_BP_DIRECT	regulation of translational initiation	0.0033	16	4443	36	19512	0.00879	0.234	1.95	1.00e+0	0.229	0.00322
GOTERM_BP_DIRECT	neural tube development	0.0039	19	4443	46	19512	0.00926	0.244	1.81	1.00e+0	0.239	0.00382
GOTERM_BP_DIRECT	positive regulation of double-strand break repair via homologous recombination	0.0039	19	4443	46	19512	0.00926	0.244	1.81	1.00e+0	0.239	0.00382
GOTERM_BP_DIRECT	negative regulation of TOR signaling	0.0031	15	4443	33	19512	0.00934	0.244	2	1.00e+0	0.239	0.0033
GOTERM_BP_DIRECT	insulin-like growth factor receptor signaling pathway	0.0031	15	4443	33	19512	0.00934	0.244	2	1.00e+0	0.239	0.0033
GOTERM_BP_DIRECT	nucleus organization	0.0031	15	4443	33	19512	0.00934	0.244	2	1.00e+0	0.239	0.0033
GOTERM_BP_DIRECT	aorta development	0.0031	15	4443	33	19512	0.00934	0.244	2	1.00e+0	0.239	0.0033
GOTERM_BP_DIRECT	protein modification process	0.0072	35	4443	102	19512	0.00941	0.245	1.51	1.00e+0	0.24	0.00515
GOTERM_BP_DIRECT	heart valve development	0.0018	9	4443	15	19512	0.00968	0.248	2.63	1.00e+0	0.243	0.00209
GOTERM_BP_DIRECT	T cell apoptotic process	0.0018	9	4443	15	19512	0.00968	0.248	2.63	1.00e+0	0.243	0.00209
GOTERM_BP_DIRECT	regulation of cellular response to heat	0.0018	9	4443	15	19512	0.00968	0.248	2.63	1.00e+0	0.243	0.00209
GOTERM_BP_DIRECT	TORC2 signaling	0.0018	9	4443	15	19512	0.00968	0.248	2.63	1.00e+0	0.243	0.00209
GOTERM_BP_DIRECT	regulation of protein neddylation	0.0018	9	4443	15	19512	0.00968	0.248	2.63	1.00e+0	0.243	0.00209
GOTERM_BP_DIRECT	positive regulation of lamellipodium assembly	0.0029	14	4443	30	19512	0.00983	0.249	2.05	1.00e+0	0.244	0.00333
GOTERM_BP_DIRECT	intracellular glucose homeostasis	0.0029	14	4443	30	19512	0.00983	0.249	2.05	1.00e+0	0.244	0.00333
GOTERM_BP_DIRECT	positive regulation of protein kinase activity	0.0029	14	4443	30	19512	0.00983	0.249	2.05	1.00e+0	0.244	0.00333
GOTERM_BP_DIRECT	epithelial to mesenchymal transition	0.0047	23	4443	60	19512	0.0103	0.258	1.68	1.00e+0	0.252	0.00477
GOTERM_BP_DIRECT	centrosome localization	0.0021	10	4443	18	19512	0.0104	0.258	2.44	1.00e+0	0.252	0.0026
GOTERM_BP_DIRECT	collagen metabolic process	0.0021	10	4443	18	19512	0.0104	0.258	2.44	1.00e+0	0.252	0.0026
GOTERM_BP_DIRECT	vesicle organization	0.0021	10	4443	18	19512	0.0104	0.258	2.44	1.00e+0	0.252	0.0026
GOTERM_BP_DIRECT	chondrocyte proliferation	0.0021	10	4443	18	19512	0.0104	0.258	2.44	1.00e+0	0.252	0.0026
GOTERM_BP_DIRECT	TORC1 signaling	0.0051	25	4443	67	19512	0.0105	0.258	1.64	1.00e+0	0.252	0.00504
GOTERM_BP_DIRECT	cellular response to interleukin-4	0.0025	12	4443	24	19512	0.0105	0.258	2.2	1.00e+0	0.252	0.00317
GOTERM_BP_DIRECT	platelet formation	0.0025	12	4443	24	19512	0.0105	0.258	2.2	1.00e+0	0.252	0.00317
GOTERM_BP_DIRECT	nuclear migration	0.0025	12	4443	24	19512	0.0105	0.258	2.2	1.00e+0	0.252	0.00317
GOTERM_BP_DIRECT	Golgi vesicle transport	0.0025	12	4443	24	19512	0.0105	0.258	2.2	1.00e+0	0.252	0.00317
GOTERM_BP_DIRECT	reticulophagy	0.0023	11	4443	21	19512	0.0106	0.258	2.3	1.00e+0	0.252	0.00295
GOTERM_BP_DIRECT	positive regulation of hippo signaling	0.0023	11	4443	21	19512	0.0106	0.258	2.3	1.00e+0	0.252	0.00295
GOTERM_BP_DIRECT	regulation of ARF protein signal transduction	0.0023	11	4443	21	19512	0.0106	0.258	2.3	1.00e+0	0.252	0.00295
GOTERM_BP_DIRECT	Schwann cell development	0.0023	11	4443	21	19512	0.0106	0.258	2.3	1.00e+0	0.252	0.00295
GOTERM_BP_DIRECT	membrane organization	0.0035	17	4443	40	19512	0.0109	0.262	1.87	1.00e+0	0.256	0.00428
GOTERM_BP_DIRECT	nucleotide metabolic process	0.0035	17	4443	40	19512	0.0109	0.262	1.87	1.00e+0	0.256	0.00428
GOTERM_BP_DIRECT	regulation of cytokinesis	0.0035	17	4443	40	19512	0.0109	0.262	1.87	1.00e+0	0.256	0.00428
GOTERM_BP_DIRECT	negative regulation of adenylate cyclase-activating adrenergic receptor signaling pathway	0.001	5	4443	5	19512	0.011	0.262	4.39	1.00e+0	0.256	0.000611
GOTERM_BP_DIRECT	regulation of nuclear-transcribed mRNA catabolic process, nonsense-mediated decay	0.001	5	4443	5	19512	0.011	0.262	4.39	1.00e+0	0.256	0.000611
GOTERM_BP_DIRECT	viral translational termination-reinitiation	0.001	5	4443	5	19512	0.011	0.262	4.39	1.00e+0	0.256	0.000611
GOTERM_BP_DIRECT	cellular response to insulin stimulus	0.0072	35	4443	103	19512	0.011	0.262	1.49	1.00e+0	0.257	0.00612
GOTERM_BP_DIRECT	integrin-mediated signaling pathway	0.0078	38	4443	114	19512	0.0111	0.263	1.46	1.00e+0	0.257	0.00633
GOTERM_BP_DIRECT	apoptotic signaling pathway	0.0062	30	4443	85	19512	0.0111	0.263	1.55	1.00e+0	0.258	0.00583
GOTERM_BP_DIRECT	positive regulation of transcription elongation by RNA polymerase II	0.0045	22	4443	57	19512	0.0113	0.267	1.7	1.00e+0	0.262	0.00519
GOTERM_BP_DIRECT	rescue of stalled ribosome	0.0033	16	4443	37	19512	0.0117	0.276	1.9	1.00e+0	0.27	0.00449
GOTERM_BP_DIRECT	intrinsic apoptotic signaling pathway	0.0039	19	4443	47	19512	0.0119	0.278	1.78	1.00e+0	0.272	0.00506
GOTERM_BP_DIRECT	positive regulation of DNA repair	0.0039	19	4443	47	19512	0.0119	0.278	1.78	1.00e+0	0.272	0.00506
GOTERM_BP_DIRECT	tRNA processing	0.0076	37	4443	111	19512	0.0123	0.283	1.46	1.00e+0	0.278	0.00699
GOTERM_BP_DIRECT	positive regulation of intracellular transport	0.0014	7	4443	10	19512	0.0123	0.283	3.07	1.00e+0	0.278	0.00196
GOTERM_BP_DIRECT	regulation of synaptic vesicle priming	0.0014	7	4443	10	19512	0.0123	0.283	3.07	1.00e+0	0.278	0.00196
GOTERM_BP_DIRECT	myeloid cell apoptotic process	0.0014	7	4443	10	19512	0.0123	0.283	3.07	1.00e+0	0.278	0.00196
GOTERM_BP_DIRECT	CD40 signaling pathway	0.0014	7	4443	10	19512	0.0123	0.283	3.07	1.00e+0	0.278	0.00196
GOTERM_BP_DIRECT	DNA topological change	0.0014	7	4443	10	19512	0.0123	0.283	3.07	1.00e+0	0.278	0.00196
GOTERM_BP_DIRECT	positive regulation of miRNA transcription	0.0047	23	4443	61	19512	0.0127	0.291	1.66	1.00e+0	0.285	0.00603
GOTERM_BP_DIRECT	response to progesterone	0.0029	14	4443	31	19512	0.0135	0.305	1.98	1.00e+0	0.299	0.00481
GOTERM_BP_DIRECT	regulation of actin filament polymerization	0.0029	14	4443	31	19512	0.0135	0.305	1.98	1.00e+0	0.299	0.00481
GOTERM_BP_DIRECT	negative regulation of protein phosphorylation	0.0029	14	4443	31	19512	0.0135	0.305	1.98	1.00e+0	0.299	0.00481
GOTERM_BP_DIRECT	regulation of Rho protein signal transduction	0.0029	14	4443	31	19512	0.0135	0.305	1.98	1.00e+0	0.299	0.00481
GOTERM_BP_DIRECT	response to peptide hormone	0.0041	20	4443	51	19512	0.0137	0.309	1.72	1.00e+0	0.303	0.00611
GOTERM_BP_DIRECT	mitophagy	0.0045	22	4443	58	19512	0.014	0.316	1.67	1.00e+0	0.309	0.00659
GOTERM_BP_DIRECT	collagen fibril organization	0.0049	24	4443	65	19512	0.0141	0.316	1.62	1.00e+0	0.309	0.00689
GOTERM_BP_DIRECT	positive regulation of cell growth	0.0064	31	4443	90	19512	0.0141	0.316	1.51	1.00e+0	0.309	0.00765
GOTERM_BP_DIRECT	negative regulation of canonical NF-kappaB signal transduction	0.0076	37	4443	112	19512	0.0142	0.317	1.45	1.00e+0	0.31	0.0082
GOTERM_BP_DIRECT	spliceosomal complex assembly	0.0027	13	4443	28	19512	0.0143	0.318	2.04	1.00e+0	0.312	0.00488
GOTERM_BP_DIRECT	positive regulation of integrin-mediated signaling pathway	0.0016	8	4443	13	19512	0.0145	0.322	2.7	1.00e+0	0.315	0.00302
GOTERM_BP_DIRECT	ruffle assembly	0.0016	8	4443	13	19512	0.0145	0.322	2.7	1.00e+0	0.315	0.00302
GOTERM_BP_DIRECT	hematopoietic stem cell proliferation	0.0025	12	4443	25	19512	0.015	0.325	2.11	1.00e+0	0.319	0.00485
GOTERM_BP_DIRECT	maturation of SSU-rRNA from tricistronic rRNA transcript (SSU-rRNA, 5.8S rRNA, LSU-rRNA)	0.0025	12	4443	25	19512	0.015	0.325	2.11	1.00e+0	0.319	0.00485
GOTERM_BP_DIRECT	regulation of protein metabolic process	0.0025	12	4443	25	19512	0.015	0.325	2.11	1.00e+0	0.319	0.00485
GOTERM_BP_DIRECT	viral budding via host ESCRT complex	0.0025	12	4443	25	19512	0.015	0.325	2.11	1.00e+0	0.319	0.00485
GOTERM_BP_DIRECT	regulation of G0 to G1 transition	0.0025	12	4443	25	19512	0.015	0.325	2.11	1.00e+0	0.319	0.00485
GOTERM_BP_DIRECT	protein import into mitochondrial matrix	0.0025	12	4443	25	19512	0.015	0.325	2.11	1.00e+0	0.319	0.00485
GOTERM_BP_DIRECT	negative regulation of hippo signaling	0.0025	12	4443	25	19512	0.015	0.325	2.11	1.00e+0	0.319	0.00485
GOTERM_BP_DIRECT	platelet dense granule organization	0.0025	12	4443	25	19512	0.015	0.325	2.11	1.00e+0	0.319	0.00485
GOTERM_BP_DIRECT	peptidyl-serine phosphorylation	0.0039	19	4443	48	19512	0.0151	0.325	1.74	1.00e+0	0.319	0.00662
GOTERM_BP_DIRECT	response to UV	0.0043	21	4443	55	19512	0.0155	0.333	1.68	1.00e+0	0.327	0.00719
GOTERM_BP_DIRECT	post-Golgi vesicle-mediated transport	0.0018	9	4443	16	19512	0.0156	0.333	2.47	1.00e+0	0.327	0.00382
GOTERM_BP_DIRECT	apoptotic cell clearance	0.0023	11	4443	22	19512	0.0156	0.333	2.2	1.00e+0	0.327	0.0047
GOTERM_BP_DIRECT	lung development	0.0074	36	4443	109	19512	0.0157	0.335	1.45	1.00e+0	0.328	0.00906
GOTERM_BP_DIRECT	positive regulation of protein serine/threonine kinase activity	0.0021	10	4443	19	19512	0.0158	0.335	2.31	1.00e+0	0.328	0.00437
GOTERM_BP_DIRECT	negative regulation of anoikis	0.0021	10	4443	19	19512	0.0158	0.335	2.31	1.00e+0	0.328	0.00437
GOTERM_BP_DIRECT	melanosome assembly	0.0021	10	4443	19	19512	0.0158	0.335	2.31	1.00e+0	0.328	0.00437
GOTERM_BP_DIRECT	regulation of intracellular signal transduction	0.0037	18	4443	45	19512	0.0165	0.35	1.76	1.00e+0	0.342	0.00715
GOTERM_BP_DIRECT	mRNA 3'-end processing	0.0031	15	4443	35	19512	0.0167	0.352	1.88	1.00e+0	0.344	0.00648
GOTERM_BP_DIRECT	heterochromatin formation	0.0053	26	4443	73	19512	0.0167	0.352	1.56	1.00e+0	0.344	0.00862
GOTERM_BP_DIRECT	erythrocyte differentiation	0.0049	24	4443	66	19512	0.0171	0.358	1.6	1.00e+0	0.351	0.00854
GOTERM_BP_DIRECT	negative regulation of protein ubiquitination	0.0045	22	4443	59	19512	0.0172	0.361	1.64	1.00e+0	0.353	0.00829
GOTERM_BP_DIRECT	negative regulation of Notch signaling pathway	0.0035	17	4443	42	19512	0.0181	0.374	1.78	1.00e+0	0.366	0.00769
GOTERM_BP_DIRECT	caveola assembly	0.0012	6	4443	8	19512	0.0183	0.374	3.29	1.00e+0	0.366	0.00253
GOTERM_BP_DIRECT	negative regulation of double-strand break repair via nonhomologous end joining	0.0012	6	4443	8	19512	0.0183	0.374	3.29	1.00e+0	0.366	0.00253
GOTERM_BP_DIRECT	regulation of Ras protein signal transduction	0.0012	6	4443	8	19512	0.0183	0.374	3.29	1.00e+0	0.366	0.00253
GOTERM_BP_DIRECT	regulation of DNA-templated transcription elongation	0.0012	6	4443	8	19512	0.0183	0.374	3.29	1.00e+0	0.366	0.00253
GOTERM_BP_DIRECT	protein retention in ER lumen	0.0012	6	4443	8	19512	0.0183	0.374	3.29	1.00e+0	0.366	0.00253
GOTERM_BP_DIRECT	positive regulation of IRE1-mediated unfolded protein response	0.0012	6	4443	8	19512	0.0183	0.374	3.29	1.00e+0	0.366	0.00253
GOTERM_BP_DIRECT	glycosphingolipid metabolic process	0.0012	6	4443	8	19512	0.0183	0.374	3.29	1.00e+0	0.366	0.00253
GOTERM_BP_DIRECT	bone trabecula formation	0.0012	6	4443	8	19512	0.0183	0.374	3.29	1.00e+0	0.366	0.00253
GOTERM_BP_DIRECT	protein targeting	0.0039	19	4443	49	19512	0.0188	0.384	1.7	1.00e+0	0.377	0.00854
GOTERM_BP_DIRECT	liver development	0.0064	31	4443	92	19512	0.0193	0.394	1.48	1.00e+0	0.386	0.0108
GOTERM_BP_DIRECT	cellular response to dexamethasone stimulus	0.0027	13	4443	29	19512	0.0194	0.394	1.97	1.00e+0	0.386	0.00702
GOTERM_BP_DIRECT	intrinsic apoptotic signaling pathway in response to endoplasmic reticulum stress	0.0033	16	4443	39	19512	0.0199	0.4	1.8	1.00e+0	0.392	0.00825
GOTERM_BP_DIRECT	cell adhesion mediated by integrin	0.0033	16	4443	39	19512	0.0199	0.4	1.8	1.00e+0	0.392	0.00825
GOTERM_BP_DIRECT	interstrand cross-link repair	0.0033	16	4443	39	19512	0.0199	0.4	1.8	1.00e+0	0.392	0.00825
GOTERM_BP_DIRECT	chondroitin sulfate proteoglycan biosynthetic process	0.0025	12	4443	26	19512	0.0208	0.412	2.03	1.00e+0	0.404	0.00717
GOTERM_BP_DIRECT	positive regulation of transcription by RNA polymerase I	0.0025	12	4443	26	19512	0.0208	0.412	2.03	1.00e+0	0.404	0.00717
GOTERM_BP_DIRECT	negative regulation of Ras protein signal transduction	0.0025	12	4443	26	19512	0.0208	0.412	2.03	1.00e+0	0.404	0.00717
GOTERM_BP_DIRECT	regulation of focal adhesion assembly	0.0025	12	4443	26	19512	0.0208	0.412	2.03	1.00e+0	0.404	0.00717
GOTERM_BP_DIRECT	cell migration involved in sprouting angiogenesis	0.0025	12	4443	26	19512	0.0208	0.412	2.03	1.00e+0	0.404	0.00717
GOTERM_BP_DIRECT	regulation of neuron apoptotic process	0.0025	12	4443	26	19512	0.0208	0.412	2.03	1.00e+0	0.404	0.00717
GOTERM_BP_DIRECT	chromosome organization	0.0041	20	4443	53	19512	0.0211	0.416	1.66	1.00e+0	0.408	0.00995
GOTERM_BP_DIRECT	cellular response to stress	0.0041	20	4443	53	19512	0.0211	0.416	1.66	1.00e+0	0.408	0.00995
GOTERM_BP_DIRECT	positive regulation of mitotic cell cycle	0.0031	15	4443	36	19512	0.0217	0.416	1.83	1.00e+0	0.408	0.00881
GOTERM_BP_DIRECT	cellular response to nerve growth factor stimulus	0.0031	15	4443	36	19512	0.0217	0.416	1.83	1.00e+0	0.408	0.00881
GOTERM_BP_DIRECT	extrinsic apoptotic signaling pathway in absence of ligand	0.0031	15	4443	36	19512	0.0217	0.416	1.83	1.00e+0	0.408	0.00881
GOTERM_BP_DIRECT	cellular response to estradiol stimulus	0.0031	15	4443	36	19512	0.0217	0.416	1.83	1.00e+0	0.408	0.00881
GOTERM_BP_DIRECT	vesicle fusion with vacuole	0.0014	7	4443	11	19512	0.022	0.416	2.79	1.00e+0	0.408	0.00432
GOTERM_BP_DIRECT	negative regulation of platelet aggregation	0.0014	7	4443	11	19512	0.022	0.416	2.79	1.00e+0	0.408	0.00432
GOTERM_BP_DIRECT	TRIF-dependent toll-like receptor signaling pathway	0.0014	7	4443	11	19512	0.022	0.416	2.79	1.00e+0	0.408	0.00432
GOTERM_BP_DIRECT	positive regulation of type 2 mitophagy	0.0014	7	4443	11	19512	0.022	0.416	2.79	1.00e+0	0.408	0.00432
GOTERM_BP_DIRECT	dendritic spine maintenance	0.0014	7	4443	11	19512	0.022	0.416	2.79	1.00e+0	0.408	0.00432
GOTERM_BP_DIRECT	protein deneddylation	0.0014	7	4443	11	19512	0.022	0.416	2.79	1.00e+0	0.408	0.00432
GOTERM_BP_DIRECT	regulation of necroptotic process	0.0014	7	4443	11	19512	0.022	0.416	2.79	1.00e+0	0.408	0.00432
GOTERM_BP_DIRECT	B cell apoptotic process	0.0014	7	4443	11	19512	0.022	0.416	2.79	1.00e+0	0.408	0.00432
GOTERM_BP_DIRECT	positive regulation of autophagosome assembly	0.0023	11	4443	23	19512	0.022	0.416	2.1	1.00e+0	0.408	0.00717
GOTERM_BP_DIRECT	negative regulation of actin filament polymerization	0.0023	11	4443	23	19512	0.022	0.416	2.1	1.00e+0	0.408	0.00717
GOTERM_BP_DIRECT	SMAD protein signal transduction	0.0023	11	4443	23	19512	0.022	0.416	2.1	1.00e+0	0.408	0.00717
GOTERM_BP_DIRECT	carbohydrate derivative metabolic process	0.0023	11	4443	23	19512	0.022	0.416	2.1	1.00e+0	0.408	0.00717
GOTERM_BP_DIRECT	COPII vesicle coating	0.0023	11	4443	23	19512	0.022	0.416	2.1	1.00e+0	0.408	0.00717
GOTERM_BP_DIRECT	regulation of mitotic nuclear division	0.0023	11	4443	23	19512	0.022	0.416	2.1	1.00e+0	0.408	0.00717
GOTERM_BP_DIRECT	roof of mouth development	0.0051	25	4443	71	19512	0.0221	0.416	1.55	1.00e+0	0.408	0.0116
GOTERM_BP_DIRECT	neurogenesis	0.007	34	4443	104	19512	0.0221	0.416	1.44	1.00e+0	0.408	0.0129
GOTERM_BP_DIRECT	energy homeostasis	0.0047	23	4443	64	19512	0.0228	0.428	1.58	1.00e+0	0.419	0.0116
GOTERM_BP_DIRECT	regulation of signal transduction by p53 class mediator	0.0035	17	4443	43	19512	0.0229	0.429	1.74	1.00e+0	0.421	0.0101
GOTERM_BP_DIRECT	positive regulation of phosphorylation	0.0021	10	4443	20	19512	0.023	0.43	2.2	1.00e+0	0.421	0.00697
GOTERM_BP_DIRECT	response to radiation	0.0021	10	4443	20	19512	0.023	0.43	2.2	1.00e+0	0.421	0.00697
GOTERM_BP_DIRECT	gluconeogenesis	0.0043	21	4443	57	19512	0.0232	0.43	1.62	1.00e+0	0.421	0.0114
GOTERM_BP_DIRECT	regulation of fibroblast migration	0.0016	8	4443	14	19512	0.0234	0.43	2.51	1.00e+0	0.421	0.00564
GOTERM_BP_DIRECT	RNA metabolic process	0.0016	8	4443	14	19512	0.0234	0.43	2.51	1.00e+0	0.421	0.00564
GOTERM_BP_DIRECT	wound healing, spreading of cells	0.0016	8	4443	14	19512	0.0234	0.43	2.51	1.00e+0	0.421	0.00564
GOTERM_BP_DIRECT	positive regulation of actin filament bundle assembly	0.0016	8	4443	14	19512	0.0234	0.43	2.51	1.00e+0	0.421	0.00564
GOTERM_BP_DIRECT	mesodermal cell differentiation	0.0016	8	4443	14	19512	0.0234	0.43	2.51	1.00e+0	0.421	0.00564
GOTERM_BP_DIRECT	regulation of cellular senescence	0.0016	8	4443	14	19512	0.0234	0.43	2.51	1.00e+0	0.421	0.00564
GOTERM_BP_DIRECT	protein localization to phagophore assembly site	0.0018	9	4443	17	19512	0.0236	0.431	2.32	1.00e+0	0.423	0.0065
GOTERM_BP_DIRECT	negative regulation of GTPase activity	0.0018	9	4443	17	19512	0.0236	0.431	2.32	1.00e+0	0.423	0.0065
GOTERM_BP_DIRECT	protein localization to lysosome	0.0029	14	4443	33	19512	0.0237	0.431	1.86	1.00e+0	0.423	0.00935
GOTERM_BP_DIRECT	cellular response to vascular endothelial growth factor stimulus	0.0029	14	4443	33	19512	0.0237	0.431	1.86	1.00e+0	0.423	0.00935
GOTERM_BP_DIRECT	double-strand break repair	0.0062	30	4443	90	19512	0.0249	0.452	1.46	1.00e+0	0.443	0.0141
GOTERM_BP_DIRECT	negative regulation of macromolecule biosynthetic process	0.0033	16	4443	40	19512	0.0252	0.456	1.76	1.00e+0	0.447	0.0109
GOTERM_BP_DIRECT	tumor necrosis factor-mediated signaling pathway	0.0045	22	4443	61	19512	0.0253	0.456	1.58	1.00e+0	0.447	0.0128
GOTERM_BP_DIRECT	microtubule cytoskeleton organization	0.0101	49	4443	162	19512	0.0253	0.456	1.33	1.00e+0	0.447	0.0166
GOTERM_BP_DIRECT	defense response to virus	0.015	73	4443	256	19512	0.0256	0.459	1.25	1.00e+0	0.45	0.0183
GOTERM_BP_DIRECT	T cell differentiation	0.0041	20	4443	54	19512	0.0258	0.459	1.63	1.00e+0	0.45	0.0125
GOTERM_BP_DIRECT	nuclear receptor-mediated steroid hormone signaling pathway	0.0027	13	4443	30	19512	0.0258	0.459	1.9	1.00e+0	0.45	0.00985
GOTERM_BP_DIRECT	response to steroid hormone	0.0027	13	4443	30	19512	0.0258	0.459	1.9	1.00e+0	0.45	0.00985
GOTERM_BP_DIRECT	motor behavior	0.0027	13	4443	30	19512	0.0258	0.459	1.9	1.00e+0	0.45	0.00985
GOTERM_BP_DIRECT	DNA damage checkpoint signaling	0.0037	18	4443	47	19512	0.0258	0.459	1.68	1.00e+0	0.45	0.0119
GOTERM_BP_DIRECT	response to mitochondrial depolarisation	0.001	5	4443	6	19512	0.027	0.474	3.66	1.00e+0	0.464	0.00297
GOTERM_BP_DIRECT	cerebellar cortex morphogenesis	0.001	5	4443	6	19512	0.027	0.474	3.66	1.00e+0	0.464	0.00297
GOTERM_BP_DIRECT	positive regulation of toll-like receptor signaling pathway	0.001	5	4443	6	19512	0.027	0.474	3.66	1.00e+0	0.464	0.00297
GOTERM_BP_DIRECT	maintenance of protein location in mitochondrion	0.001	5	4443	6	19512	0.027	0.474	3.66	1.00e+0	0.464	0.00297
GOTERM_BP_DIRECT	negative regulation of mitotic cell cycle phase transition	0.001	5	4443	6	19512	0.027	0.474	3.66	1.00e+0	0.464	0.00297
GOTERM_BP_DIRECT	apoptotic nuclear changes	0.001	5	4443	6	19512	0.027	0.474	3.66	1.00e+0	0.464	0.00297
GOTERM_BP_DIRECT	positive regulation of neuron apoptotic process	0.0047	23	4443	65	19512	0.0272	0.477	1.55	1.00e+0	0.467	0.0141
GOTERM_BP_DIRECT	Wnt signaling pathway	0.014	68	4443	237	19512	0.0274	0.478	1.26	1.00e+0	0.469	0.0193
GOTERM_BP_DIRECT	negative regulation of protein-containing complex assembly	0.0031	15	4443	37	19512	0.0278	0.482	1.78	1.00e+0	0.472	0.0118
GOTERM_BP_DIRECT	actin filament bundle assembly	0.0031	15	4443	37	19512	0.0278	0.482	1.78	1.00e+0	0.472	0.0118
GOTERM_BP_DIRECT	homeostasis of number of cells	0.0031	15	4443	37	19512	0.0278	0.482	1.78	1.00e+0	0.472	0.0118
GOTERM_BP_DIRECT	ATP metabolic process	0.0031	15	4443	37	19512	0.0278	0.482	1.78	1.00e+0	0.472	0.0118
GOTERM_BP_DIRECT	midbody abscission	0.0025	12	4443	27	19512	0.028	0.482	1.95	1.00e+0	0.472	0.0103
GOTERM_BP_DIRECT	protein complex oligomerization	0.0025	12	4443	27	19512	0.028	0.482	1.95	1.00e+0	0.472	0.0103
GOTERM_BP_DIRECT	alternative mRNA splicing, via spliceosome	0.0025	12	4443	27	19512	0.028	0.482	1.95	1.00e+0	0.472	0.0103
GOTERM_BP_DIRECT	DNA recombination	0.008	39	4443	125	19512	0.0293	0.504	1.37	1.00e+0	0.494	0.0183
GOTERM_BP_DIRECT	positive regulation of cilium assembly	0.0023	11	4443	24	19512	0.0302	0.518	2.01	1.00e+0	0.507	0.0106
GOTERM_BP_DIRECT	gene expression	0.0162	79	4443	282	19512	0.0305	0.518	1.23	1.00e+0	0.508	0.0223
GOTERM_BP_DIRECT	Wnt signaling pathway, planar cell polarity pathway	0.0029	14	4443	34	19512	0.0306	0.518	1.81	1.00e+0	0.508	0.0126
GOTERM_BP_DIRECT	positive regulation of defense response to virus by host	0.0029	14	4443	34	19512	0.0306	0.518	1.81	1.00e+0	0.508	0.0126
GOTERM_BP_DIRECT	intrinsic apoptotic signaling pathway in response to DNA damage by p53 class mediator	0.0029	14	4443	34	19512	0.0306	0.518	1.81	1.00e+0	0.508	0.0126
GOTERM_BP_DIRECT	cytoplasmic pattern recognition receptor signaling pathway	0.0029	14	4443	34	19512	0.0306	0.518	1.81	1.00e+0	0.508	0.0126
GOTERM_BP_DIRECT	positive regulation of protein catabolic process	0.0057	28	4443	84	19512	0.0306	0.518	1.46	1.00e+0	0.508	0.0173
GOTERM_BP_DIRECT	ERK1 and ERK2 cascade	0.0041	20	4443	55	19512	0.0312	0.525	1.6	1.00e+0	0.514	0.0155
GOTERM_BP_DIRECT	proteolysis involved in protein catabolic process	0.0041	20	4443	55	19512	0.0312	0.525	1.6	1.00e+0	0.514	0.0155
GOTERM_BP_DIRECT	skin development	0.0041	20	4443	55	19512	0.0312	0.525	1.6	1.00e+0	0.514	0.0155
GOTERM_BP_DIRECT	endosome to lysosome transport	0.0037	18	4443	48	19512	0.0317	0.532	1.65	1.00e+0	0.521	0.0151
GOTERM_BP_DIRECT	regulation of G protein-coupled receptor signaling pathway	0.0037	18	4443	48	19512	0.0317	0.532	1.65	1.00e+0	0.521	0.0151
GOTERM_BP_DIRECT	G1/S transition of mitotic cell cycle	0.006	29	4443	88	19512	0.0319	0.534	1.45	1.00e+0	0.523	0.0184
GOTERM_BP_DIRECT	endoplasmic reticulum calcium ion homeostasis	0.0021	10	4443	21	19512	0.0323	0.534	2.09	1.00e+0	0.523	0.0106
GOTERM_BP_DIRECT	positive regulation of T cell receptor signaling pathway	0.0021	10	4443	21	19512	0.0323	0.534	2.09	1.00e+0	0.523	0.0106
GOTERM_BP_DIRECT	glial cell differentiation	0.0021	10	4443	21	19512	0.0323	0.534	2.09	1.00e+0	0.523	0.0106
GOTERM_BP_DIRECT	negative regulation of receptor signaling pathway via JAK-STAT	0.0021	10	4443	21	19512	0.0323	0.534	2.09	1.00e+0	0.523	0.0106
GOTERM_BP_DIRECT	nucleosome disassembly	0.0021	10	4443	21	19512	0.0323	0.534	2.09	1.00e+0	0.523	0.0106
GOTERM_BP_DIRECT	regulation of mitotic spindle organization	0.0021	10	4443	21	19512	0.0323	0.534	2.09	1.00e+0	0.523	0.0106
GOTERM_BP_DIRECT	hemopoiesis	0.0062	30	4443	92	19512	0.0332	0.545	1.43	1.00e+0	0.534	0.0194
GOTERM_BP_DIRECT	cytokine-mediated signaling pathway	0.0094	46	4443	153	19512	0.0333	0.545	1.32	1.00e+0	0.534	0.0219
GOTERM_BP_DIRECT	cellular response to arsenic-containing substance	0.0012	6	4443	9	19512	0.0335	0.545	2.93	1.00e+0	0.534	0.00612
GOTERM_BP_DIRECT	modification-dependent protein catabolic process	0.0012	6	4443	9	19512	0.0335	0.545	2.93	1.00e+0	0.534	0.00612
GOTERM_BP_DIRECT	peripheral nervous system myelin maintenance	0.0012	6	4443	9	19512	0.0335	0.545	2.93	1.00e+0	0.534	0.00612
GOTERM_BP_DIRECT	protein localization to endoplasmic reticulum	0.0012	6	4443	9	19512	0.0335	0.545	2.93	1.00e+0	0.534	0.00612
GOTERM_BP_DIRECT	tube formation	0.0012	6	4443	9	19512	0.0335	0.545	2.93	1.00e+0	0.534	0.00612
GOTERM_BP_DIRECT	RNA splicing, via transesterification reactions	0.0027	13	4443	31	19512	0.0336	0.545	1.84	1.00e+0	0.534	0.0135
GOTERM_BP_DIRECT	vascular endothelial growth factor receptor signaling pathway	0.0027	13	4443	31	19512	0.0336	0.545	1.84	1.00e+0	0.534	0.0135
GOTERM_BP_DIRECT	cellular response to oxygen-containing compound	0.0018	9	4443	18	19512	0.0342	0.55	2.2	1.00e+0	0.539	0.0104
GOTERM_BP_DIRECT	COPII-coated vesicle cargo loading	0.0018	9	4443	18	19512	0.0342	0.55	2.2	1.00e+0	0.539	0.0104
GOTERM_BP_DIRECT	negative regulation of cGAS/STING signaling pathway	0.0018	9	4443	18	19512	0.0342	0.55	2.2	1.00e+0	0.539	0.0104
GOTERM_BP_DIRECT	positive regulation of transcription by RNA polymerase III	0.0018	9	4443	18	19512	0.0342	0.55	2.2	1.00e+0	0.539	0.0104
GOTERM_BP_DIRECT	autophagosome maturation	0.0039	19	4443	52	19512	0.0347	0.554	1.6	1.00e+0	0.543	0.0171
GOTERM_BP_DIRECT	lipopolysaccharide-mediated signaling pathway	0.0031	15	4443	38	19512	0.035	0.554	1.73	1.00e+0	0.543	0.0154
GOTERM_BP_DIRECT	extracellular matrix assembly	0.0016	8	4443	15	19512	0.0355	0.554	2.34	1.00e+0	0.543	0.0097
GOTERM_BP_DIRECT	transcription by RNA polymerase I	0.0016	8	4443	15	19512	0.0355	0.554	2.34	1.00e+0	0.543	0.0097
GOTERM_BP_DIRECT	negative regulation of small GTPase mediated signal transduction	0.0016	8	4443	15	19512	0.0355	0.554	2.34	1.00e+0	0.543	0.0097
GOTERM_BP_DIRECT	regulation of proteasomal ubiquitin-dependent protein catabolic process	0.0016	8	4443	15	19512	0.0355	0.554	2.34	1.00e+0	0.543	0.0097
GOTERM_BP_DIRECT	positive regulation of ATP biosynthetic process	0.0016	8	4443	15	19512	0.0355	0.554	2.34	1.00e+0	0.543	0.0097
GOTERM_BP_DIRECT	rRNA transcription	0.0016	8	4443	15	19512	0.0355	0.554	2.34	1.00e+0	0.543	0.0097
GOTERM_BP_DIRECT	protein hexamerization	0.0014	7	4443	12	19512	0.0356	0.554	2.56	1.00e+0	0.543	0.00834
GOTERM_BP_DIRECT	glycosaminoglycan metabolic process	0.0014	7	4443	12	19512	0.0356	0.554	2.56	1.00e+0	0.543	0.00834
GOTERM_BP_DIRECT	UV protection	0.0014	7	4443	12	19512	0.0356	0.554	2.56	1.00e+0	0.543	0.00834
GOTERM_BP_DIRECT	regulation of mitotic cell cycle phase transition	0.0014	7	4443	12	19512	0.0356	0.554	2.56	1.00e+0	0.543	0.00834
GOTERM_BP_DIRECT	late endosome to vacuole transport via multivesicular body sorting pathway	0.0014	7	4443	12	19512	0.0356	0.554	2.56	1.00e+0	0.543	0.00834
GOTERM_BP_DIRECT	negative regulation of smooth muscle cell migration	0.0014	7	4443	12	19512	0.0356	0.554	2.56	1.00e+0	0.543	0.00834
GOTERM_BP_DIRECT	negative regulation of inclusion body assembly	0.0014	7	4443	12	19512	0.0356	0.554	2.56	1.00e+0	0.543	0.00834
GOTERM_BP_DIRECT	positive regulation of nuclear-transcribed mRNA catabolic process, deadenylation-dependent decay	0.0014	7	4443	12	19512	0.0356	0.554	2.56	1.00e+0	0.543	0.00834
GOTERM_BP_DIRECT	multivesicular body-lysosome fusion	0.0014	7	4443	12	19512	0.0356	0.554	2.56	1.00e+0	0.543	0.00834
GOTERM_BP_DIRECT	JNK cascade	0.0045	22	4443	63	19512	0.0359	0.556	1.53	1.00e+0	0.545	0.019
GOTERM_BP_DIRECT	protein N-linked glycosylation	0.0045	22	4443	63	19512	0.0359	0.556	1.53	1.00e+0	0.545	0.019
GOTERM_BP_DIRECT	cell volume homeostasis	0.0025	12	4443	28	19512	0.0369	0.566	1.88	1.00e+0	0.554	0.0143
GOTERM_BP_DIRECT	vesicle fusion	0.0025	12	4443	28	19512	0.0369	0.566	1.88	1.00e+0	0.554	0.0143
GOTERM_BP_DIRECT	interleukin-1-mediated signaling pathway	0.0025	12	4443	28	19512	0.0369	0.566	1.88	1.00e+0	0.554	0.0143
GOTERM_BP_DIRECT	regulation of double-strand break repair	0.0025	12	4443	28	19512	0.0369	0.566	1.88	1.00e+0	0.554	0.0143
GOTERM_BP_DIRECT	protein K48-linked deubiquitination	0.0025	12	4443	28	19512	0.0369	0.566	1.88	1.00e+0	0.554	0.0143
GOTERM_BP_DIRECT	cellular response to UV	0.0041	20	4443	56	19512	0.0374	0.571	1.57	1.00e+0	0.559	0.0191
GOTERM_BP_DIRECT	receptor internalization	0.0041	20	4443	56	19512	0.0374	0.571	1.57	1.00e+0	0.559	0.0191
GOTERM_BP_DIRECT	glycolytic process	0.0041	20	4443	56	19512	0.0374	0.571	1.57	1.00e+0	0.559	0.0191
GOTERM_BP_DIRECT	cellular response to fibroblast growth factor stimulus	0.0029	14	4443	35	19512	0.0388	0.585	1.76	1.00e+0	0.573	0.0167
GOTERM_BP_DIRECT	endothelial cell proliferation	0.0029	14	4443	35	19512	0.0388	0.585	1.76	1.00e+0	0.573	0.0167
GOTERM_BP_DIRECT	negative regulation of transporter activity	0.0008	4	4443	4	19512	0.0391	0.585	4.39	1.00e+0	0.573	0.00269
GOTERM_BP_DIRECT	cellular response to oxygen-glucose deprivation	0.0008	4	4443	4	19512	0.0391	0.585	4.39	1.00e+0	0.573	0.00269
GOTERM_BP_DIRECT	response to bleomycin	0.0008	4	4443	4	19512	0.0391	0.585	4.39	1.00e+0	0.573	0.00269
GOTERM_BP_DIRECT	regulation of epidermal cell differentiation	0.0008	4	4443	4	19512	0.0391	0.585	4.39	1.00e+0	0.573	0.00269
GOTERM_BP_DIRECT	nucleolar large rRNA transcription by RNA polymerase I	0.0008	4	4443	4	19512	0.0391	0.585	4.39	1.00e+0	0.573	0.00269
GOTERM_BP_DIRECT	negative regulation of skeletal muscle tissue development	0.0008	4	4443	4	19512	0.0391	0.585	4.39	1.00e+0	0.573	0.00269
GOTERM_BP_DIRECT	actin filament fragmentation	0.0008	4	4443	4	19512	0.0391	0.585	4.39	1.00e+0	0.573	0.00269
GOTERM_BP_DIRECT	positive regulation of amacrine cell differentiation	0.0008	4	4443	4	19512	0.0391	0.585	4.39	1.00e+0	0.573	0.00269
GOTERM_BP_DIRECT	cell migration involved in endocardial cushion formation	0.0008	4	4443	4	19512	0.0391	0.585	4.39	1.00e+0	0.573	0.00269
GOTERM_BP_DIRECT	positive regulation of cell adhesion	0.0049	24	4443	71	19512	0.04	0.597	1.48	1.00e+0	0.585	0.0221
GOTERM_BP_DIRECT	cellular response to lipopolysaccharide	0.0115	56	4443	194	19512	0.0401	0.598	1.27	1.00e+0	0.585	0.028
GOTERM_BP_DIRECT	proton motive force-driven ATP synthesis	0.0023	11	4443	25	19512	0.0403	0.599	1.93	1.00e+0	0.586	0.015
GOTERM_BP_DIRECT	regulation of protein-containing complex assembly	0.0023	11	4443	25	19512	0.0403	0.599	1.93	1.00e+0	0.586	0.015
GOTERM_BP_DIRECT	positive regulation of cell differentiation	0.0057	28	4443	86	19512	0.0407	0.604	1.43	1.00e+0	0.591	0.0238
GOTERM_BP_DIRECT	regulation of DNA repair	0.0045	22	4443	64	19512	0.0423	0.625	1.51	1.00e+0	0.612	0.0228
GOTERM_BP_DIRECT	transforming growth factor beta receptor signaling pathway	0.007	34	4443	109	19512	0.0423	0.625	1.37	1.00e+0	0.612	0.0263
GOTERM_BP_DIRECT	negative regulation of protein catabolic process	0.0035	17	4443	46	19512	0.043	0.628	1.62	1.00e+0	0.615	0.0208
GOTERM_BP_DIRECT	mitotic spindle assembly	0.0035	17	4443	46	19512	0.043	0.628	1.62	1.00e+0	0.615	0.0208
GOTERM_BP_DIRECT	positive regulation of epidermal growth factor receptor signaling pathway	0.0027	13	4443	32	19512	0.043	0.628	1.78	1.00e+0	0.615	0.0181
GOTERM_BP_DIRECT	positive regulation of macroautophagy	0.0027	13	4443	32	19512	0.043	0.628	1.78	1.00e+0	0.615	0.0181
GOTERM_BP_DIRECT	post-transcriptional regulation of gene expression	0.0027	13	4443	32	19512	0.043	0.628	1.78	1.00e+0	0.615	0.0181
GOTERM_BP_DIRECT	regulation of signal transduction	0.0072	35	4443	113	19512	0.0433	0.63	1.36	1.00e+0	0.617	0.0272
GOTERM_BP_DIRECT	positive regulation of NF-kappaB transcription factor activity	0.0062	30	4443	94	19512	0.0434	0.63	1.4	1.00e+0	0.617	0.0261
GOTERM_BP_DIRECT	intracellular receptor signaling pathway	0.0031	15	4443	39	19512	0.0436	0.63	1.69	1.00e+0	0.617	0.0199
GOTERM_BP_DIRECT	pigmentation	0.0031	15	4443	39	19512	0.0436	0.63	1.69	1.00e+0	0.617	0.0199
GOTERM_BP_DIRECT	response to starvation	0.0031	15	4443	39	19512	0.0436	0.63	1.69	1.00e+0	0.617	0.0199
GOTERM_BP_DIRECT	ribosomal large subunit biogenesis	0.0031	15	4443	39	19512	0.0436	0.63	1.69	1.00e+0	0.617	0.0199
GOTERM_BP_DIRECT	response to lipopolysaccharide	0.0099	48	4443	164	19512	0.0459	0.663	1.29	1.00e+0	0.65	0.0313
GOTERM_BP_DIRECT	negative regulation of neuron apoptotic process	0.0101	49	4443	168	19512	0.0462	0.667	1.28	1.00e+0	0.653	0.0317
GOTERM_BP_DIRECT	positive regulation of blood vessel endothelial cell migration	0.0037	18	4443	50	19512	0.0464	0.668	1.58	1.00e+0	0.654	0.0234
GOTERM_BP_DIRECT	response to estradiol	0.0057	28	4443	87	19512	0.0467	0.67	1.41	1.00e+0	0.656	0.0277
GOTERM_BP_DIRECT	intrinsic apoptotic signaling pathway by p53 class mediator	0.0025	12	4443	29	19512	0.0475	0.674	1.82	1.00e+0	0.66	0.0195
GOTERM_BP_DIRECT	protein targeting to mitochondrion	0.0025	12	4443	29	19512	0.0475	0.674	1.82	1.00e+0	0.66	0.0195
GOTERM_BP_DIRECT	cholesterol transport	0.0025	12	4443	29	19512	0.0475	0.674	1.82	1.00e+0	0.66	0.0195
GOTERM_BP_DIRECT	attachment of mitotic spindle microtubules to kinetochore	0.0018	9	4443	19	19512	0.0476	0.674	2.08	1.00e+0	0.66	0.0158
GOTERM_BP_DIRECT	positive regulation of ERAD pathway	0.0018	9	4443	19	19512	0.0476	0.674	2.08	1.00e+0	0.66	0.0158
GOTERM_BP_DIRECT	negative regulation of oxidative stress-induced intrinsic apoptotic signaling pathway	0.0018	9	4443	19	19512	0.0476	0.674	2.08	1.00e+0	0.66	0.0158
GOTERM_BP_DIRECT	cellular response to peptide hormone stimulus	0.0018	9	4443	19	19512	0.0476	0.674	2.08	1.00e+0	0.66	0.0158
GOTERM_BP_DIRECT	muscle structure development	0.0018	9	4443	19	19512	0.0476	0.674	2.08	1.00e+0	0.66	0.0158
GOTERM_BP_DIRECT	positive regulation of translational initiation	0.0033	16	4443	43	19512	0.0479	0.677	1.63	1.00e+0	0.663	0.023
GOTERM_BP_DIRECT	intracellular protein localization	0.0117	57	4443	200	19512	0.0479	0.677	1.25	1.00e+0	0.663	0.034
GOTERM_BP_DIRECT	transcription by RNA polymerase II	0.0152	74	4443	268	19512	0.0481	0.677	1.21	1.00e+0	0.663	0.0357
GOTERM_BP_DIRECT	ventricular septum development	0.0029	14	4443	36	19512	0.0485	0.682	1.71	1.00e+0	0.668	0.0218
GOTERM_BP_DIRECT	fat cell differentiation	0.0062	30	4443	95	19512	0.0493	0.692	1.39	1.00e+0	0.678	0.0301
GOTERM_BP_DIRECT	chondrocyte differentiation	0.0045	22	4443	65	19512	0.0495	0.692	1.49	1.00e+0	0.678	0.0273
GOTERM_BP_DIRECT	lysosome organization	0.0045	22	4443	65	19512	0.0495	0.692	1.49	1.00e+0	0.678	0.0273
GOTERM_BP_DIRECT	receptor-mediated endocytosis	0.0053	26	4443	80	19512	0.0501	0.692	1.43	1.00e+0	0.678	0.0293
GOTERM_BP_DIRECT	positive regulation of neuron projection development	0.0076	37	4443	122	19512	0.0501	0.692	1.33	1.00e+0	0.678	0.0324
GOTERM_BP_DIRECT	pseudouridine synthesis	0.0016	8	4443	16	19512	0.051	0.692	2.2	1.00e+0	0.678	0.0156
GOTERM_BP_DIRECT	cellular response to chemokine	0.0016	8	4443	16	19512	0.051	0.692	2.2	1.00e+0	0.678	0.0156
GOTERM_BP_DIRECT	negative regulation of vascular permeability	0.0016	8	4443	16	19512	0.051	0.692	2.2	1.00e+0	0.678	0.0156
GOTERM_BP_DIRECT	regulation of G2/M transition of mitotic cell cycle	0.0016	8	4443	16	19512	0.051	0.692	2.2	1.00e+0	0.678	0.0156
GOTERM_BP_DIRECT	protein transport to vacuole involved in ubiquitin-dependent protein catabolic process via the multivesicular body sorting pathway	0.0016	8	4443	16	19512	0.051	0.692	2.2	1.00e+0	0.678	0.0156
GOTERM_BP_DIRECT	formation of cytoplasmic translation initiation complex	0.0016	8	4443	16	19512	0.051	0.692	2.2	1.00e+0	0.678	0.0156
GOTERM_BP_DIRECT	tRNA wobble uridine modification	0.0016	8	4443	16	19512	0.051	0.692	2.2	1.00e+0	0.678	0.0156
GOTERM_BP_DIRECT	positive regulation of muscle cell differentiation	0.0016	8	4443	16	19512	0.051	0.692	2.2	1.00e+0	0.678	0.0156
GOTERM_BP_DIRECT	regulation of early endosome to late endosome transport	0.0016	8	4443	16	19512	0.051	0.692	2.2	1.00e+0	0.678	0.0156
GOTERM_BP_DIRECT	positive regulation of interleukin-6 production	0.0066	32	4443	103	19512	0.0516	0.692	1.36	1.00e+0	0.678	0.0322
GOTERM_BP_DIRECT	positive regulation of proteolysis involved in protein catabolic process	0.001	5	4443	7	19512	0.0517	0.692	3.14	1.00e+0	0.678	0.00844
GOTERM_BP_DIRECT	mRNA 3'-splice site recognition	0.001	5	4443	7	19512	0.0517	0.692	3.14	1.00e+0	0.678	0.00844
GOTERM_BP_DIRECT	amyloid-beta clearance by transcytosis	0.001	5	4443	7	19512	0.0517	0.692	3.14	1.00e+0	0.678	0.00844
GOTERM_BP_DIRECT	negative regulation of transcription by RNA polymerase I	0.001	5	4443	7	19512	0.0517	0.692	3.14	1.00e+0	0.678	0.00844
GOTERM_BP_DIRECT	negative regulation of nuclear receptor-mediated glucocorticoid signaling pathway	0.001	5	4443	7	19512	0.0517	0.692	3.14	1.00e+0	0.678	0.00844
GOTERM_BP_DIRECT	nuclear membrane organization	0.001	5	4443	7	19512	0.0517	0.692	3.14	1.00e+0	0.678	0.00844
GOTERM_BP_DIRECT	negative regulation of plasminogen activation	0.001	5	4443	7	19512	0.0517	0.692	3.14	1.00e+0	0.678	0.00844
GOTERM_BP_DIRECT	regulation of vesicle size	0.001	5	4443	7	19512	0.0517	0.692	3.14	1.00e+0	0.678	0.00844
GOTERM_BP_DIRECT	corpus callosum morphogenesis	0.001	5	4443	7	19512	0.0517	0.692	3.14	1.00e+0	0.678	0.00844
GOTERM_BP_DIRECT	blastocyst growth	0.001	5	4443	7	19512	0.0517	0.692	3.14	1.00e+0	0.678	0.00844
GOTERM_BP_DIRECT	protein import into peroxisome membrane	0.001	5	4443	7	19512	0.0517	0.692	3.14	1.00e+0	0.678	0.00844
GOTERM_BP_DIRECT	connective tissue development	0.001	5	4443	7	19512	0.0517	0.692	3.14	1.00e+0	0.678	0.00844
GOTERM_BP_DIRECT	positive regulation of mitotic cytokinetic process	0.001	5	4443	7	19512	0.0517	0.692	3.14	1.00e+0	0.678	0.00844
GOTERM_BP_DIRECT	regulation of circadian rhythm	0.0047	23	4443	69	19512	0.0517	0.692	1.46	1.00e+0	0.678	0.0291
GOTERM_BP_DIRECT	endothelial cell migration	0.0035	17	4443	47	19512	0.0518	0.692	1.59	1.00e+0	0.678	0.0259
GOTERM_BP_DIRECT	regulation of multicellular organism growth	0.0023	11	4443	26	19512	0.0526	0.696	1.86	1.00e+0	0.682	0.0208
GOTERM_BP_DIRECT	positive regulation of protein metabolic process	0.0023	11	4443	26	19512	0.0526	0.696	1.86	1.00e+0	0.682	0.0208
GOTERM_BP_DIRECT	Rac protein signal transduction	0.0023	11	4443	26	19512	0.0526	0.696	1.86	1.00e+0	0.682	0.0208
GOTERM_BP_DIRECT	protein K29-linked ubiquitination	0.0014	7	4443	13	19512	0.0537	0.696	2.36	1.00e+0	0.682	0.0146
GOTERM_BP_DIRECT	response to muramyl dipeptide	0.0014	7	4443	13	19512	0.0537	0.696	2.36	1.00e+0	0.682	0.0146
GOTERM_BP_DIRECT	positive regulation of nuclear-transcribed mRNA poly(A) tail shortening	0.0014	7	4443	13	19512	0.0537	0.696	2.36	1.00e+0	0.682	0.0146
GOTERM_BP_DIRECT	positive regulation of mitotic metaphase/anaphase transition	0.0014	7	4443	13	19512	0.0537	0.696	2.36	1.00e+0	0.682	0.0146
GOTERM_BP_DIRECT	positive regulation of signal transduction by p53 class mediator	0.0014	7	4443	13	19512	0.0537	0.696	2.36	1.00e+0	0.682	0.0146
GOTERM_BP_DIRECT	tRNA aminoacylation	0.0014	7	4443	13	19512	0.0537	0.696	2.36	1.00e+0	0.682	0.0146
GOTERM_BP_DIRECT	phosphate ion transmembrane transport	0.0014	7	4443	13	19512	0.0537	0.696	2.36	1.00e+0	0.682	0.0146
GOTERM_BP_DIRECT	host-mediated suppression of viral transcription	0.0014	7	4443	13	19512	0.0537	0.696	2.36	1.00e+0	0.682	0.0146
GOTERM_BP_DIRECT	GPI anchor biosynthetic process	0.0027	13	4443	33	19512	0.054	0.696	1.73	1.00e+0	0.682	0.0238
GOTERM_BP_DIRECT	face morphogenesis	0.0027	13	4443	33	19512	0.054	0.696	1.73	1.00e+0	0.682	0.0238
GOTERM_BP_DIRECT	microtubule bundle formation	0.0027	13	4443	33	19512	0.054	0.696	1.73	1.00e+0	0.682	0.0238
GOTERM_BP_DIRECT	lipid storage	0.0027	13	4443	33	19512	0.054	0.696	1.73	1.00e+0	0.682	0.0238
GOTERM_BP_DIRECT	protein-containing complex assembly	0.0092	45	4443	154	19512	0.0544	0.696	1.28	1.00e+0	0.682	0.0371
GOTERM_BP_DIRECT	negative regulation of erythrocyte differentiation	0.0012	6	4443	10	19512	0.0547	0.696	2.63	1.00e+0	0.682	0.0124
GOTERM_BP_DIRECT	mitochondrial transcription	0.0012	6	4443	10	19512	0.0547	0.696	2.63	1.00e+0	0.682	0.0124
GOTERM_BP_DIRECT	regulation of TORC1 signaling	0.0012	6	4443	10	19512	0.0547	0.696	2.63	1.00e+0	0.682	0.0124
GOTERM_BP_DIRECT	organophosphate biosynthetic process	0.0012	6	4443	10	19512	0.0547	0.696	2.63	1.00e+0	0.682	0.0124
GOTERM_BP_DIRECT	monoubiquitinated protein deubiquitination	0.0012	6	4443	10	19512	0.0547	0.696	2.63	1.00e+0	0.682	0.0124
GOTERM_BP_DIRECT	interleukin-17-mediated signaling pathway	0.0012	6	4443	10	19512	0.0547	0.696	2.63	1.00e+0	0.682	0.0124
GOTERM_BP_DIRECT	fat pad development	0.0012	6	4443	10	19512	0.0547	0.696	2.63	1.00e+0	0.682	0.0124
GOTERM_BP_DIRECT	cellular hypotonic response	0.0012	6	4443	10	19512	0.0547	0.696	2.63	1.00e+0	0.682	0.0124
GOTERM_BP_DIRECT	mRNA pseudouridine synthesis	0.0012	6	4443	10	19512	0.0547	0.696	2.63	1.00e+0	0.682	0.0124
GOTERM_BP_DIRECT	regulation of protein localization to cell surface	0.0012	6	4443	10	19512	0.0547	0.696	2.63	1.00e+0	0.682	0.0124
GOTERM_BP_DIRECT	formation of translation preinitiation complex	0.0012	6	4443	10	19512	0.0547	0.696	2.63	1.00e+0	0.682	0.0124
GOTERM_BP_DIRECT	mannose metabolic process	0.0012	6	4443	10	19512	0.0547	0.696	2.63	1.00e+0	0.682	0.0124
GOTERM_BP_DIRECT	regulation of non-canonical NF-kappaB signal transduction	0.0012	6	4443	10	19512	0.0547	0.696	2.63	1.00e+0	0.682	0.0124
GOTERM_BP_DIRECT	response to type I interferon	0.0012	6	4443	10	19512	0.0547	0.696	2.63	1.00e+0	0.682	0.0124
GOTERM_BP_DIRECT	nucleobase-containing compound metabolic process	0.0043	21	4443	62	19512	0.0551	0.701	1.49	1.00e+0	0.687	0.0303
GOTERM_BP_DIRECT	retrograde vesicle-mediated transport, Golgi to endoplasmic reticulum	0.0037	18	4443	51	19512	0.0553	0.703	1.55	1.00e+0	0.688	0.0286
GOTERM_BP_DIRECT	cell redox homeostasis	0.0033	16	4443	44	19512	0.0578	0.733	1.6	1.00e+0	0.718	0.0286
GOTERM_BP_DIRECT	blastocyst formation	0.0021	10	4443	23	19512	0.058	0.733	1.91	1.00e+0	0.718	0.022
GOTERM_BP_DIRECT	negative regulation of mRNA splicing, via spliceosome	0.0021	10	4443	23	19512	0.058	0.733	1.91	1.00e+0	0.718	0.022
GOTERM_BP_DIRECT	response to calcium ion	0.0039	19	4443	55	19512	0.0586	0.739	1.52	1.00e+0	0.723	0.0312
GOTERM_BP_DIRECT	regulation of inflammatory response	0.0068	33	4443	108	19512	0.0589	0.742	1.34	1.00e+0	0.727	0.0376
GOTERM_BP_DIRECT	positive regulation of apoptotic signaling pathway	0.0029	14	4443	37	19512	0.0597	0.75	1.66	1.00e+0	0.735	0.0279
GOTERM_BP_DIRECT	positive regulation of viral genome replication	0.0025	12	4443	30	19512	0.0601	0.751	1.76	1.00e+0	0.736	0.0259
GOTERM_BP_DIRECT	positive regulation of mRNA splicing, via spliceosome	0.0025	12	4443	30	19512	0.0601	0.751	1.76	1.00e+0	0.736	0.0259
GOTERM_BP_DIRECT	positive regulation of Rho protein signal transduction	0.0025	12	4443	30	19512	0.0601	0.751	1.76	1.00e+0	0.736	0.0259
GOTERM_BP_DIRECT	positive regulation of axonogenesis	0.0025	12	4443	30	19512	0.0601	0.751	1.76	1.00e+0	0.736	0.0259
GOTERM_BP_DIRECT	positive regulation of canonical Wnt signaling pathway	0.0074	36	4443	120	19512	0.0613	0.765	1.32	1.00e+0	0.749	0.0402
GOTERM_BP_DIRECT	positive regulation of stem cell population maintenance	0.0035	17	4443	48	19512	0.0618	0.77	1.56	1.00e+0	0.754	0.0318
GOTERM_BP_DIRECT	T cell receptor signaling pathway	0.0078	38	4443	128	19512	0.0626	0.779	1.3	1.00e+0	0.762	0.0416
GOTERM_BP_DIRECT	bone development	0.0051	25	4443	78	19512	0.0636	0.785	1.41	1.00e+0	0.769	0.0378
GOTERM_BP_DIRECT	nerve development	0.0018	9	4443	20	19512	0.0639	0.785	1.98	1.00e+0	0.769	0.0231
GOTERM_BP_DIRECT	response to muscle stretch	0.0018	9	4443	20	19512	0.0639	0.785	1.98	1.00e+0	0.769	0.0231
GOTERM_BP_DIRECT	protein-containing complex localization	0.0018	9	4443	20	19512	0.0639	0.785	1.98	1.00e+0	0.769	0.0231
GOTERM_BP_DIRECT	regulation of meiotic cell cycle	0.0018	9	4443	20	19512	0.0639	0.785	1.98	1.00e+0	0.769	0.0231
GOTERM_BP_DIRECT	respiratory system process	0.0018	9	4443	20	19512	0.0639	0.785	1.98	1.00e+0	0.769	0.0231
GOTERM_BP_DIRECT	protein palmitoylation	0.0018	9	4443	20	19512	0.0639	0.785	1.98	1.00e+0	0.769	0.0231
GOTERM_BP_DIRECT	cellular response to exogenous dsRNA	0.0018	9	4443	20	19512	0.0639	0.785	1.98	1.00e+0	0.769	0.0231
GOTERM_BP_DIRECT	mRNA export from nucleus	0.0043	21	4443	63	19512	0.0641	0.786	1.46	1.00e+0	0.77	0.036
GOTERM_BP_DIRECT	negative regulation of canonical Wnt signaling pathway	0.0092	45	4443	156	19512	0.0654	0.801	1.27	1.00e+0	0.785	0.0453
GOTERM_BP_DIRECT	plasma membrane repair	0.0027	13	4443	34	19512	0.0667	0.816	1.68	1.00e+0	0.799	0.0306
GOTERM_BP_DIRECT	regulation of mitotic spindle assembly	0.0023	11	4443	27	19512	0.067	0.818	1.79	1.00e+0	0.802	0.028
GOTERM_BP_DIRECT	response to cytokine	0.0039	19	4443	56	19512	0.0686	0.836	1.49	1.00e+0	0.819	0.0375
GOTERM_BP_DIRECT	response to virus	0.0078	38	4443	129	19512	0.0691	0.841	1.29	1.00e+0	0.823	0.0464
GOTERM_BP_DIRECT	regulation of DNA replication	0.0033	16	4443	45	19512	0.0692	0.841	1.56	1.00e+0	0.823	0.0353
GOTERM_BP_DIRECT	mitotic G1 DNA damage checkpoint signaling	0.0016	8	4443	17	19512	0.0701	0.846	2.07	1.00e+0	0.829	0.0236
GOTERM_BP_DIRECT	viral budding from plasma membrane	0.0016	8	4443	17	19512	0.0701	0.846	2.07	1.00e+0	0.829	0.0236
GOTERM_BP_DIRECT	fatty acid catabolic process	0.0016	8	4443	17	19512	0.0701	0.846	2.07	1.00e+0	0.829	0.0236
GOTERM_BP_DIRECT	RNA modification	0.0016	8	4443	17	19512	0.0701	0.846	2.07	1.00e+0	0.829	0.0236
GOTERM_BP_DIRECT	lipid droplet formation	0.0016	8	4443	17	19512	0.0701	0.846	2.07	1.00e+0	0.829	0.0236
GOTERM_BP_DIRECT	mitotic sister chromatid segregation	0.0029	14	4443	38	19512	0.0724	0.871	1.62	1.00e+0	0.854	0.0351
GOTERM_BP_DIRECT	negative regulation of endothelial cell proliferation	0.0029	14	4443	38	19512	0.0724	0.871	1.62	1.00e+0	0.854	0.0351
GOTERM_BP_DIRECT	microtubule polymerization	0.0021	10	4443	24	19512	0.0747	0.878	1.83	1.00e+0	0.86	0.0303
GOTERM_BP_DIRECT	regulation of proteasomal protein catabolic process	0.0021	10	4443	24	19512	0.0747	0.878	1.83	1.00e+0	0.86	0.0303
GOTERM_BP_DIRECT	regulation of stem cell differentiation	0.0021	10	4443	24	19512	0.0747	0.878	1.83	1.00e+0	0.86	0.0303
GOTERM_BP_DIRECT	positive regulation of macrophage cytokine production	0.0021	10	4443	24	19512	0.0747	0.878	1.83	1.00e+0	0.86	0.0303
GOTERM_BP_DIRECT	positive regulation of peptidyl-tyrosine phosphorylation	0.0021	10	4443	24	19512	0.0747	0.878	1.83	1.00e+0	0.86	0.0303
GOTERM_BP_DIRECT	nuclear-transcribed mRNA catabolic process	0.0021	10	4443	24	19512	0.0747	0.878	1.83	1.00e+0	0.86	0.0303
GOTERM_BP_DIRECT	cellular response to amino acid stimulus	0.0045	22	4443	68	19512	0.0763	0.878	1.42	1.00e+0	0.86	0.0446
GOTERM_BP_DIRECT	positive regulation of leukocyte adhesion to vascular endothelial cell	0.0014	7	4443	14	19512	0.0763	0.878	2.2	1.00e+0	0.86	0.0235
GOTERM_BP_DIRECT	negative regulation of oxidative stress-induced neuron intrinsic apoptotic signaling pathway	0.0014	7	4443	14	19512	0.0763	0.878	2.2	1.00e+0	0.86	0.0235
GOTERM_BP_DIRECT	mitochondrial respiratory chain complex III assembly	0.0014	7	4443	14	19512	0.0763	0.878	2.2	1.00e+0	0.86	0.0235
GOTERM_BP_DIRECT	regulation of actin filament organization	0.0014	7	4443	14	19512	0.0763	0.878	2.2	1.00e+0	0.86	0.0235
GOTERM_BP_DIRECT	positive regulation of chromosome segregation	0.0014	7	4443	14	19512	0.0763	0.878	2.2	1.00e+0	0.86	0.0235
GOTERM_BP_DIRECT	diacylglycerol metabolic process	0.0014	7	4443	14	19512	0.0763	0.878	2.2	1.00e+0	0.86	0.0235
GOTERM_BP_DIRECT	regulatory ncRNA-mediated post-transcriptional gene silencing	0.0014	7	4443	14	19512	0.0763	0.878	2.2	1.00e+0	0.86	0.0235
GOTERM_BP_DIRECT	synaptic vesicle recycling	0.0014	7	4443	14	19512	0.0763	0.878	2.2	1.00e+0	0.86	0.0235
GOTERM_BP_DIRECT	regulation of cell fate specification	0.0014	7	4443	14	19512	0.0763	0.878	2.2	1.00e+0	0.86	0.0235
GOTERM_BP_DIRECT	cellular response to heat	0.0037	18	4443	53	19512	0.0766	0.878	1.49	1.00e+0	0.86	0.0417
GOTERM_BP_DIRECT	neuromuscular process	0.0031	15	4443	42	19512	0.0775	0.878	1.57	1.00e+0	0.86	0.0392
GOTERM_BP_DIRECT	fibroblast proliferation	0.0031	15	4443	42	19512	0.0775	0.878	1.57	1.00e+0	0.86	0.0392
GOTERM_BP_DIRECT	response to hydrogen peroxide	0.0031	15	4443	42	19512	0.0775	0.878	1.57	1.00e+0	0.86	0.0392
GOTERM_BP_DIRECT	calcium ion homeostasis	0.0031	15	4443	42	19512	0.0775	0.878	1.57	1.00e+0	0.86	0.0392
GOTERM_BP_DIRECT	spindle assembly	0.0031	15	4443	42	19512	0.0775	0.878	1.57	1.00e+0	0.86	0.0392
GOTERM_BP_DIRECT	epithelial cell proliferation	0.0047	23	4443	72	19512	0.0783	0.878	1.4	1.00e+0	0.86	0.0466
GOTERM_BP_DIRECT	positive regulation of gene expression	0.0271	132	4443	515	19512	0.0793	0.878	1.13	1.00e+0	0.86	0.0662
GOTERM_BP_DIRECT	hippocampus development	0.0049	24	4443	76	19512	0.0802	0.878	1.39	1.00e+0	0.86	0.0485
GOTERM_BP_DIRECT	positive regulation of macromolecule biosynthetic process	0.0027	13	4443	35	19512	0.0813	0.878	1.63	1.00e+0	0.86	0.0389
GOTERM_BP_DIRECT	deadenylation-independent decapping of nuclear-transcribed mRNA	0.0008	4	4443	5	19512	0.0813	0.878	3.51	1.00e+0	0.86	0.011
GOTERM_BP_DIRECT	AMP catabolic process	0.0008	4	4443	5	19512	0.0813	0.878	3.51	1.00e+0	0.86	0.011
GOTERM_BP_DIRECT	Golgi reassembly	0.0008	4	4443	5	19512	0.0813	0.878	3.51	1.00e+0	0.86	0.011
GOTERM_BP_DIRECT	regulation of COPII vesicle coating	0.0008	4	4443	5	19512	0.0813	0.878	3.51	1.00e+0	0.86	0.011
GOTERM_BP_DIRECT	intracellular signaling cassette	0.0008	4	4443	5	19512	0.0813	0.878	3.51	1.00e+0	0.86	0.011
GOTERM_BP_DIRECT	regulation of translational termination	0.0008	4	4443	5	19512	0.0813	0.878	3.51	1.00e+0	0.86	0.011
GOTERM_BP_DIRECT	intracellular sphingolipid homeostasis	0.0008	4	4443	5	19512	0.0813	0.878	3.51	1.00e+0	0.86	0.011
GOTERM_BP_DIRECT	T-helper 17 type immune response	0.0008	4	4443	5	19512	0.0813	0.878	3.51	1.00e+0	0.86	0.011
GOTERM_BP_DIRECT	response to laminar fluid shear stress	0.0008	4	4443	5	19512	0.0813	0.878	3.51	1.00e+0	0.86	0.011
GOTERM_BP_DIRECT	negative regulation of telomere capping	0.0008	4	4443	5	19512	0.0813	0.878	3.51	1.00e+0	0.86	0.011
GOTERM_BP_DIRECT	positive regulation of apoptotic DNA fragmentation	0.0008	4	4443	5	19512	0.0813	0.878	3.51	1.00e+0	0.86	0.011
GOTERM_BP_DIRECT	positive regulation of exit from mitosis	0.0008	4	4443	5	19512	0.0813	0.878	3.51	1.00e+0	0.86	0.011
GOTERM_BP_DIRECT	organelle localization by membrane tethering	0.0008	4	4443	5	19512	0.0813	0.878	3.51	1.00e+0	0.86	0.011
GOTERM_BP_DIRECT	negative regulation of T-helper 2 cell differentiation	0.0008	4	4443	5	19512	0.0813	0.878	3.51	1.00e+0	0.86	0.011
GOTERM_BP_DIRECT	regulation of microvillus assembly	0.0008	4	4443	5	19512	0.0813	0.878	3.51	1.00e+0	0.86	0.011
GOTERM_BP_DIRECT	endonucleolytic cleavage to generate mature 5'-end of SSU-rRNA from (SSU-rRNA, 5.8S rRNA, LSU-rRNA)	0.0008	4	4443	5	19512	0.0813	0.878	3.51	1.00e+0	0.86	0.011
GOTERM_BP_DIRECT	regulation of steroid metabolic process	0.0008	4	4443	5	19512	0.0813	0.878	3.51	1.00e+0	0.86	0.011
GOTERM_BP_DIRECT	dopamine secretion	0.0008	4	4443	5	19512	0.0813	0.878	3.51	1.00e+0	0.86	0.011
GOTERM_BP_DIRECT	mammary gland branching involved in thelarche	0.0008	4	4443	5	19512	0.0813	0.878	3.51	1.00e+0	0.86	0.011
GOTERM_BP_DIRECT	membrane raft assembly	0.0008	4	4443	5	19512	0.0813	0.878	3.51	1.00e+0	0.86	0.011
GOTERM_BP_DIRECT	synaptic vesicle membrane organization	0.0008	4	4443	5	19512	0.0813	0.878	3.51	1.00e+0	0.86	0.011
GOTERM_BP_DIRECT	acylglycerol catabolic process	0.0008	4	4443	5	19512	0.0813	0.878	3.51	1.00e+0	0.86	0.011
GOTERM_BP_DIRECT	cellular response to type II interferon	0.0051	25	4443	80	19512	0.0818	0.878	1.37	1.00e+0	0.86	0.0502
GOTERM_BP_DIRECT	negative regulation of translational initiation	0.0033	16	4443	46	19512	0.0818	0.878	1.53	1.00e+0	0.86	0.043
GOTERM_BP_DIRECT	endoplasmic reticulum organization	0.0033	16	4443	46	19512	0.0818	0.878	1.53	1.00e+0	0.86	0.043
GOTERM_BP_DIRECT	cellular response to reactive oxygen species	0.0033	16	4443	46	19512	0.0818	0.878	1.53	1.00e+0	0.86	0.043
GOTERM_BP_DIRECT	PERK-mediated unfolded protein response	0.0012	6	4443	11	19512	0.0819	0.878	2.4	1.00e+0	0.86	0.022
GOTERM_BP_DIRECT	negative regulation of glycogen biosynthetic process	0.0012	6	4443	11	19512	0.0819	0.878	2.4	1.00e+0	0.86	0.022
GOTERM_BP_DIRECT	regulation of Rac protein signal transduction	0.0012	6	4443	11	19512	0.0819	0.878	2.4	1.00e+0	0.86	0.022
GOTERM_BP_DIRECT	regulation of insulin receptor signaling pathway	0.0012	6	4443	11	19512	0.0819	0.878	2.4	1.00e+0	0.86	0.022
GOTERM_BP_DIRECT	RNA polymerase I preinitiation complex assembly	0.0012	6	4443	11	19512	0.0819	0.878	2.4	1.00e+0	0.86	0.022
GOTERM_BP_DIRECT	heart process	0.0012	6	4443	11	19512	0.0819	0.878	2.4	1.00e+0	0.86	0.022
GOTERM_BP_DIRECT	maternal placenta development	0.0012	6	4443	11	19512	0.0819	0.878	2.4	1.00e+0	0.86	0.022
GOTERM_BP_DIRECT	negative regulation of protein sumoylation	0.0012	6	4443	11	19512	0.0819	0.878	2.4	1.00e+0	0.86	0.022
GOTERM_BP_DIRECT	regulation of stem cell proliferation	0.0012	6	4443	11	19512	0.0819	0.878	2.4	1.00e+0	0.86	0.022
GOTERM_BP_DIRECT	regulation of oxidative phosphorylation	0.0012	6	4443	11	19512	0.0819	0.878	2.4	1.00e+0	0.86	0.022
GOTERM_BP_DIRECT	endosome transport via multivesicular body sorting pathway	0.0012	6	4443	11	19512	0.0819	0.878	2.4	1.00e+0	0.86	0.022
GOTERM_BP_DIRECT	regulation of glycogen biosynthetic process	0.0012	6	4443	11	19512	0.0819	0.878	2.4	1.00e+0	0.86	0.022
GOTERM_BP_DIRECT	regulation of cholesterol biosynthetic process	0.0012	6	4443	11	19512	0.0819	0.878	2.4	1.00e+0	0.86	0.022
GOTERM_BP_DIRECT	positive regulation of cytoskeleton organization	0.0012	6	4443	11	19512	0.0819	0.878	2.4	1.00e+0	0.86	0.022
GOTERM_BP_DIRECT	fatty acid beta-oxidation using acyl-CoA dehydrogenase	0.0012	6	4443	11	19512	0.0819	0.878	2.4	1.00e+0	0.86	0.022
GOTERM_BP_DIRECT	positive regulation of extracellular matrix disassembly	0.0012	6	4443	11	19512	0.0819	0.878	2.4	1.00e+0	0.86	0.022
GOTERM_BP_DIRECT	growth plate cartilage development	0.0012	6	4443	11	19512	0.0819	0.878	2.4	1.00e+0	0.86	0.022
GOTERM_BP_DIRECT	negative regulation of catalytic activity	0.0012	6	4443	11	19512	0.0819	0.878	2.4	1.00e+0	0.86	0.022
GOTERM_BP_DIRECT	astral microtubule organization	0.0012	6	4443	11	19512	0.0819	0.878	2.4	1.00e+0	0.86	0.022
GOTERM_BP_DIRECT	SRP-dependent cotranslational protein targeting to membrane	0.0012	6	4443	11	19512	0.0819	0.878	2.4	1.00e+0	0.86	0.022
GOTERM_BP_DIRECT	vesicle coating	0.0012	6	4443	11	19512	0.0819	0.878	2.4	1.00e+0	0.86	0.022
GOTERM_BP_DIRECT	protein exit from endoplasmic reticulum	0.0012	6	4443	11	19512	0.0819	0.878	2.4	1.00e+0	0.86	0.022
GOTERM_BP_DIRECT	L-ascorbic acid metabolic process	0.0012	6	4443	11	19512	0.0819	0.878	2.4	1.00e+0	0.86	0.022
GOTERM_BP_DIRECT	response to insulin	0.0053	26	4443	84	19512	0.0833	0.878	1.36	1.00e+0	0.86	0.0518
GOTERM_BP_DIRECT	positive regulation of ERK1 and ERK2 cascade	0.0117	57	4443	207	19512	0.0833	0.878	1.21	1.00e+0	0.86	0.0616
GOTERM_BP_DIRECT	protein localization to Golgi apparatus	0.0018	9	4443	21	19512	0.0834	0.878	1.88	1.00e+0	0.86	0.0324
GOTERM_BP_DIRECT	purine nucleotide biosynthetic process	0.0018	9	4443	21	19512	0.0834	0.878	1.88	1.00e+0	0.86	0.0324
GOTERM_BP_DIRECT	positive regulation of type I interferon-mediated signaling pathway	0.0018	9	4443	21	19512	0.0834	0.878	1.88	1.00e+0	0.86	0.0324
GOTERM_BP_DIRECT	nuclear membrane reassembly	0.0018	9	4443	21	19512	0.0834	0.878	1.88	1.00e+0	0.86	0.0324
GOTERM_BP_DIRECT	positive regulation of protein export from nucleus	0.0018	9	4443	21	19512	0.0834	0.878	1.88	1.00e+0	0.86	0.0324
GOTERM_BP_DIRECT	focal adhesion assembly	0.0023	11	4443	28	19512	0.0838	0.878	1.73	1.00e+0	0.86	0.0369
GOTERM_BP_DIRECT	cellular response to gamma radiation	0.0023	11	4443	28	19512	0.0838	0.878	1.73	1.00e+0	0.86	0.0369
GOTERM_BP_DIRECT	positive regulation of microtubule polymerization	0.0023	11	4443	28	19512	0.0838	0.878	1.73	1.00e+0	0.86	0.0369
GOTERM_BP_DIRECT	negative regulation of ossification	0.0023	11	4443	28	19512	0.0838	0.878	1.73	1.00e+0	0.86	0.0369
GOTERM_BP_DIRECT	epigenetic regulation of gene expression	0.0043	21	4443	65	19512	0.0849	0.878	1.42	1.00e+0	0.86	0.0496
GOTERM_BP_DIRECT	regulation of ryanodine-sensitive calcium-release channel activity	0.001	5	4443	8	19512	0.0852	0.878	2.74	1.00e+0	0.86	0.0183
GOTERM_BP_DIRECT	positive regulation of neuron projection arborization	0.001	5	4443	8	19512	0.0852	0.878	2.74	1.00e+0	0.86	0.0183
GOTERM_BP_DIRECT	negative regulation of RIG-I signaling pathway	0.001	5	4443	8	19512	0.0852	0.878	2.74	1.00e+0	0.86	0.0183
GOTERM_BP_DIRECT	establishment of vesicle localization	0.001	5	4443	8	19512	0.0852	0.878	2.74	1.00e+0	0.86	0.0183
GOTERM_BP_DIRECT	establishment of Golgi localization	0.001	5	4443	8	19512	0.0852	0.878	2.74	1.00e+0	0.86	0.0183
GOTERM_BP_DIRECT	regulation of insulin-like growth factor receptor signaling pathway	0.001	5	4443	8	19512	0.0852	0.878	2.74	1.00e+0	0.86	0.0183
GOTERM_BP_DIRECT	gamma-delta T cell differentiation	0.001	5	4443	8	19512	0.0852	0.878	2.74	1.00e+0	0.86	0.0183
GOTERM_BP_DIRECT	regulation of mitotic cell cycle spindle assembly checkpoint	0.001	5	4443	8	19512	0.0852	0.878	2.74	1.00e+0	0.86	0.0183
GOTERM_BP_DIRECT	regulation of type B pancreatic cell proliferation	0.001	5	4443	8	19512	0.0852	0.878	2.74	1.00e+0	0.86	0.0183
GOTERM_BP_DIRECT	tRNA stabilization	0.001	5	4443	8	19512	0.0852	0.878	2.74	1.00e+0	0.86	0.0183
GOTERM_BP_DIRECT	AMP metabolic process	0.001	5	4443	8	19512	0.0852	0.878	2.74	1.00e+0	0.86	0.0183
GOTERM_BP_DIRECT	endonucleolytic cleavage in 5'-ETS of tricistronic rRNA transcript (SSU-rRNA, 5.8S rRNA, LSU-rRNA)	0.001	5	4443	8	19512	0.0852	0.878	2.74	1.00e+0	0.86	0.0183
GOTERM_BP_DIRECT	Schwann cell differentiation	0.001	5	4443	8	19512	0.0852	0.878	2.74	1.00e+0	0.86	0.0183
GOTERM_BP_DIRECT	meiotic spindle organization	0.001	5	4443	8	19512	0.0852	0.878	2.74	1.00e+0	0.86	0.0183
GOTERM_BP_DIRECT	ATF6-mediated unfolded protein response	0.001	5	4443	8	19512	0.0852	0.878	2.74	1.00e+0	0.86	0.0183
GOTERM_BP_DIRECT	signal complex assembly	0.001	5	4443	8	19512	0.0852	0.878	2.74	1.00e+0	0.86	0.0183
GOTERM_BP_DIRECT	positive regulation of chromatin binding	0.001	5	4443	8	19512	0.0852	0.878	2.74	1.00e+0	0.86	0.0183
GOTERM_BP_DIRECT	response to salt	0.001	5	4443	8	19512	0.0852	0.878	2.74	1.00e+0	0.86	0.0183
GOTERM_BP_DIRECT	hepatocyte growth factor receptor signaling pathway	0.001	5	4443	8	19512	0.0852	0.878	2.74	1.00e+0	0.86	0.0183
GOTERM_BP_DIRECT	apical junction assembly	0.001	5	4443	8	19512	0.0852	0.878	2.74	1.00e+0	0.86	0.0183
GOTERM_BP_DIRECT	substrate-dependent cell migration	0.001	5	4443	8	19512	0.0852	0.878	2.74	1.00e+0	0.86	0.0183
GOTERM_BP_DIRECT	centriole assembly	0.001	5	4443	8	19512	0.0852	0.878	2.74	1.00e+0	0.86	0.0183
GOTERM_BP_DIRECT	positive regulation of cell projection organization	0.001	5	4443	8	19512	0.0852	0.878	2.74	1.00e+0	0.86	0.0183
GOTERM_BP_DIRECT	neutrophil differentiation	0.001	5	4443	8	19512	0.0852	0.878	2.74	1.00e+0	0.86	0.0183
GOTERM_BP_DIRECT	ERBB2-EGFR signaling pathway	0.001	5	4443	8	19512	0.0852	0.878	2.74	1.00e+0	0.86	0.0183
GOTERM_BP_DIRECT	hair follicle development	0.0035	17	4443	50	19512	0.0857	0.882	1.49	1.00e+0	0.863	0.0465
GOTERM_BP_DIRECT	cellular response to starvation	0.0057	28	4443	92	19512	0.0857	0.882	1.34	1.00e+0	0.863	0.0547
GOTERM_BP_DIRECT	protein processing	0.006	29	4443	96	19512	0.0868	0.891	1.33	1.00e+0	0.873	0.0559
GOTERM_BP_DIRECT	homeostasis of number of cells within a tissue	0.0029	14	4443	39	19512	0.0869	0.891	1.58	1.00e+0	0.873	0.0436
GOTERM_BP_DIRECT	skeletal muscle tissue development	0.0045	22	4443	69	19512	0.087	0.891	1.4	1.00e+0	0.873	0.0518
GOTERM_BP_DIRECT	positive regulation of JNK cascade	0.0064	31	4443	104	19512	0.0885	0.905	1.31	1.00e+0	0.886	0.0581
GOTERM_BP_DIRECT	regulation of innate immune response	0.0025	12	4443	32	19512	0.0913	0.932	1.65	1.00e+0	0.912	0.043
GOTERM_BP_DIRECT	positive regulation of vascular endothelial growth factor production	0.0025	12	4443	32	19512	0.0913	0.932	1.65	1.00e+0	0.912	0.043
GOTERM_BP_DIRECT	mRNA stabilization	0.0031	15	4443	43	19512	0.0917	0.935	1.53	1.00e+0	0.916	0.048
GOTERM_BP_DIRECT	regulation of vesicle-mediated transport	0.0016	8	4443	18	19512	0.093	0.942	1.95	1.00e+0	0.922	0.0342
GOTERM_BP_DIRECT	piecemeal microautophagy of the nucleus	0.0016	8	4443	18	19512	0.093	0.942	1.95	1.00e+0	0.922	0.0342
GOTERM_BP_DIRECT	positive regulation of branching involved in ureteric bud morphogenesis	0.0016	8	4443	18	19512	0.093	0.942	1.95	1.00e+0	0.922	0.0342
GOTERM_BP_DIRECT	regulation of cellular response to stress	0.0016	8	4443	18	19512	0.093	0.942	1.95	1.00e+0	0.922	0.0342
GOTERM_BP_DIRECT	supramolecular fiber organization	0.0016	8	4443	18	19512	0.093	0.942	1.95	1.00e+0	0.922	0.0342
GOTERM_BP_DIRECT	execution phase of apoptosis	0.0021	10	4443	25	19512	0.0941	0.946	1.76	1.00e+0	0.926	0.0404
GOTERM_BP_DIRECT	positive regulation of release of cytochrome c from mitochondria	0.0021	10	4443	25	19512	0.0941	0.946	1.76	1.00e+0	0.926	0.0404
GOTERM_BP_DIRECT	carbohydrate phosphorylation	0.0021	10	4443	25	19512	0.0941	0.946	1.76	1.00e+0	0.926	0.0404
GOTERM_BP_DIRECT	release of cytochrome c from mitochondria	0.0021	10	4443	25	19512	0.0941	0.946	1.76	1.00e+0	0.926	0.0404
GOTERM_BP_DIRECT	positive regulation of gluconeogenesis	0.0021	10	4443	25	19512	0.0941	0.946	1.76	1.00e+0	0.926	0.0404
GOTERM_BP_DIRECT	multivesicular body sorting pathway	0.0021	10	4443	25	19512	0.0941	0.946	1.76	1.00e+0	0.926	0.0404
GOTERM_BP_DIRECT	skeletal system morphogenesis	0.0033	16	4443	47	19512	0.0959	0.963	1.5	1.00e+0	0.943	0.0519
GOTERM_BP_DIRECT	neuromuscular junction development	0.0027	13	4443	36	19512	0.0977	0.978	1.59	1.00e+0	0.958	0.0485
GOTERM_BP_DIRECT	response to testosterone	0.0027	13	4443	36	19512	0.0977	0.978	1.59	1.00e+0	0.958	0.0485
GOTERM_BP_DIRECT	cholesterol metabolic process	0.0066	32	4443	109	19512	0.0985	0.985	1.29	1.00e+0	0.964	0.066
GOTERM_BP_DIRECT	cellular response to leukemia inhibitory factor	0.0068	33	4443	113	19512	0.0989	0.988	1.28	1.00e+0	0.968	0.0668
GOTERM_BP_DIRECT	negative regulation of cell adhesion	0.0035	17	4443	51	19512	0.0995	0.991	1.46	1.00e+0	0.971	0.0554
GOTERM_BP_DIRECT	fatty acid beta-oxidation	0.0035	17	4443	51	19512	0.0995	0.991	1.46	1.00e+0	0.971	0.0554
GOTERM_CC_DIRECT	cytosol	0.3953	1926	4608	5677	20808	4.61e-131	6.47e-128	1.53	6.47e-128	5.93e-128	2.55e-131
GOTERM_CC_DIRECT	nucleoplasm	0.2984	1454	4608	4091	20808	3.11e-108	2.18e-105	1.6	4.37e-105	2e-105	1.61e-108
GOTERM_CC_DIRECT	cytoplasm	0.4842	2359	4608	7749	20808	6.58e-107	3.08e-104	1.37	9.24e-104	2.83e-104	4.28e-107
GOTERM_CC_DIRECT	nucleus	0.4296	2093	4608	7054	20808	2.67e-76	9.38e-74	1.34	3.75e-73	8.61e-74	1.8e-76
GOTERM_CC_DIRECT	focal adhesion	0.0452	220	4608	438	20808	2.03e-38	5.7e-36	2.27	2.85e-35	5.23e-36	5.75e-39
GOTERM_CC_DIRECT	mitochondrion	0.124	604	4608	1832	20808	2.33e-29	5.17e-27	1.49	3.27e-26	4.74e-27	1.35e-29
GOTERM_CC_DIRECT	cytoskeleton	0.1094	533	4608	1569	20808	2.58e-29	5.17e-27	1.53	3.62e-26	4.74e-27	1.43e-29
GOTERM_CC_DIRECT	extracellular exosome	0.1359	662	4608	2242	20808	1.72e-18	3.01e-16	1.33	2.41e-15	2.76e-16	1.17e-18
GOTERM_CC_DIRECT	ribonucleoprotein complex	0.0351	171	4608	420	20808	7.09e-18	1.11e-15	1.84	9.95e-15	1.01e-15	2.95e-18
GOTERM_CC_DIRECT	protein-containing complex	0.0564	275	4608	797	20808	4.53e-16	6.36e-14	1.56	6.24e-13	5.83e-14	2.36e-16
GOTERM_CC_DIRECT	Golgi apparatus	0.0924	450	4608	1492	20808	6.93e-14	8.85e-12	1.36	9.73e-11	8.12e-12	4.69e-14
GOTERM_CC_DIRECT	centrosome	0.0484	236	4608	688	20808	1.4e-13	1.64e-11	1.55	1.97e-10	1.5e-11	7.57e-14
GOTERM_CC_DIRECT	nuclear speck	0.0343	167	4608	447	20808	2.6e-13	2.8e-11	1.69	3.64e-10	2.57e-11	1.23e-13
GOTERM_CC_DIRECT	cytosolic ribosome	0.0111	54	4608	101	20808	2.49e-11	2.49e-09	2.41	3.49e-08	2.29e-09	6.21e-12
GOTERM_CC_DIRECT	actin cytoskeleton	0.0242	118	4608	302	20808	4.05e-11	3.69e-09	1.76	5.69e-08	3.39e-09	1.79e-11
GOTERM_CC_DIRECT	ribosome	0.0199	97	4608	233	20808	4.33e-11	3.69e-09	1.88	6.08e-08	3.39e-09	1.72e-11
GOTERM_CC_DIRECT	midbody	0.0177	86	4608	198	20808	4.52e-11	3.69e-09	1.96	6.34e-08	3.39e-09	1.67e-11
GOTERM_CC_DIRECT	lamellipodium	0.0174	85	4608	195	20808	4.74e-11	3.69e-09	1.97	6.65e-08	3.39e-09	1.74e-11
GOTERM_CC_DIRECT	lysosomal membrane	0.031	151	4608	418	20808	7.12e-11	5.26e-09	1.63	9.99e-08	4.82e-09	3.56e-11
GOTERM_CC_DIRECT	spliceosomal complex	0.0168	82	4608	189	20808	1.42e-10	9.94e-09	1.96	1.99e-07	9.12e-09	5.24e-11
GOTERM_CC_DIRECT	perinuclear region of cytoplasm	0.0486	237	4608	737	20808	1.84e-10	1.23e-08	1.45	2.59e-07	1.13e-08	1.09e-10
GOTERM_CC_DIRECT	endoplasmic reticulum	0.1022	498	4608	1760	20808	2.05e-10	1.31e-08	1.28	2.88e-07	1.2e-08	1.54e-10
GOTERM_CC_DIRECT	intracellular membrane-bounded organelle	0.0606	295	4608	963	20808	3.66e-10	2.23e-08	1.38	5.14e-07	2.05e-08	2.36e-10
GOTERM_CC_DIRECT	catalytic step 2 spliceosome	0.0099	48	4608	91	20808	6.62e-10	3.87e-08	2.38	9.3e-07	3.55e-08	1.7e-10
GOTERM_CC_DIRECT	endosome	0.0519	253	4608	808	20808	7.65e-10	4.29e-08	1.41	1.07e-06	3.94e-08	4.86e-10
GOTERM_CC_DIRECT	endosome membrane	0.024	117	4608	317	20808	2.73e-09	1.47e-07	1.67	3.83e-06	1.35e-07	1.32e-09
GOTERM_CC_DIRECT	chromosome	0.0466	227	4608	720	20808	3.2e-09	1.63e-07	1.42	4.5e-06	1.49e-07	1.96e-09
GOTERM_CC_DIRECT	spindle	0.0197	96	4608	246	20808	3.25e-09	1.63e-07	1.76	4.56e-06	1.49e-07	1.43e-09
GOTERM_CC_DIRECT	endomembrane system	0.0326	159	4608	468	20808	3.65e-09	1.77e-07	1.53	5.12e-06	1.62e-07	2e-09
GOTERM_CC_DIRECT	glutamatergic synapse	0.0396	193	4608	594	20808	4.14e-09	1.94e-07	1.47	5.81e-06	1.78e-07	2.43e-09
GOTERM_CC_DIRECT	Golgi membrane	0.0472	230	4608	736	20808	5.87e-09	2.66e-07	1.41	8.24e-06	2.44e-07	3.67e-09
GOTERM_CC_DIRECT	mitochondrial matrix	0.032	156	4608	464	20808	1.15e-08	5.05e-07	1.52	1.62e-05	4.63e-07	6.41e-09
GOTERM_CC_DIRECT	kinetochore	0.0146	71	4608	170	20808	1.82e-08	7.76e-07	1.89	2.56e-05	7.12e-07	7.2e-09
GOTERM_CC_DIRECT	cytosolic large ribosomal subunit	0.0068	33	4608	58	20808	4.48e-08	1.85e-06	2.57	6.3e-05	1.7e-06	9.87e-09
GOTERM_CC_DIRECT	nuclear body	0.0273	133	4608	389	20808	4.93e-08	1.98e-06	1.54	6.91e-05	1.81e-06	2.67e-08
GOTERM_CC_DIRECT	exon-exon junction complex	0.0037	18	4608	22	20808	5.91e-08	2.29e-06	3.69	8.3e-05	2.1e-06	4.58e-09
GOTERM_CC_DIRECT	anchoring junction	0.0291	142	4608	423	20808	6.04e-08	2.29e-06	1.52	8.48e-05	2.1e-06	3.37e-08
GOTERM_CC_DIRECT	mitochondrial outer membrane	0.0181	88	4608	233	20808	8.9e-08	3.29e-06	1.71	0.000125	3.02e-06	4.14e-08
GOTERM_CC_DIRECT	ruffle membrane	0.0096	47	4608	101	20808	1.48e-07	5.31e-06	2.1	0.000207	4.88e-06	4.83e-08
GOTERM_CC_DIRECT	cytoplasmic vesicle	0.055	268	4608	916	20808	2.44e-07	8.55e-06	1.32	0.000342	7.85e-06	1.66e-07
GOTERM_CC_DIRECT	microtubule	0.0261	127	4608	377	20808	2.54e-07	8.71e-06	1.52	0.000357	7.99e-06	1.41e-07
GOTERM_CC_DIRECT	mitochondrial inner membrane	0.0339	165	4608	520	20808	3.36e-07	1.12e-05	1.43	0.000472	1.03e-05	1.97e-07
GOTERM_CC_DIRECT	melanosome	0.0096	47	4608	104	20808	4.24e-07	1.38e-05	2.04	0.000595	1.27e-05	1.46e-07
GOTERM_CC_DIRECT	stress fiber	0.0084	41	4608	86	20808	4.75e-07	1.52e-05	2.15	0.000666	1.39e-05	1.49e-07
GOTERM_CC_DIRECT	spindle pole	0.0133	65	4608	163	20808	5.67e-07	1.77e-05	1.8	0.000796	1.62e-05	2.41e-07
GOTERM_CC_DIRECT	vesicle	0.0154	75	4608	197	20808	6.04e-07	1.84e-05	1.72	0.000848	1.69e-05	2.77e-07
GOTERM_CC_DIRECT	cell cortex	0.0148	72	4608	188	20808	8.02e-07	2.39e-05	1.73	0.00112	2.2e-05	3.64e-07
GOTERM_CC_DIRECT	podosome	0.0051	25	4608	42	20808	9.14e-07	2.67e-05	2.69	0.00128	2.45e-05	1.83e-07
GOTERM_CC_DIRECT	endoplasmic reticulum membrane	0.0698	340	4608	1228	20808	2.01e-06	5.75e-05	1.25	0.00281	5.27e-05	1.49e-06
GOTERM_CC_DIRECT	microtubule cytoskeleton	0.0197	96	4608	279	20808	2.98e-06	8.37e-05	1.55	0.00418	7.68e-05	1.6e-06
GOTERM_CC_DIRECT	ciliary basal body	0.0232	113	4608	343	20808	4e-06	0.000109	1.49	0.0056	9.99e-05	2.29e-06
GOTERM_CC_DIRECT	lysosome	0.0335	163	4608	532	20808	4.03e-06	0.000109	1.38	0.00565	9.99e-05	2.55e-06
GOTERM_CC_DIRECT	ruffle	0.0094	46	4608	109	20808	5.52e-06	0.000146	1.91	0.00772	0.000134	2.14e-06
GOTERM_CC_DIRECT	postsynapse	0.0181	88	4608	254	20808	5.85e-06	0.000152	1.56	0.00818	0.00014	3.1e-06
GOTERM_CC_DIRECT	recycling endosome membrane	0.0099	48	4608	116	20808	6.36e-06	0.000162	1.87	0.00888	0.000149	2.54e-06
GOTERM_CC_DIRECT	cortical actin cytoskeleton	0.006	29	4608	58	20808	1e-05	0.000251	2.26	0.014	0.000231	2.88e-06
GOTERM_CC_DIRECT	basement membrane	0.0088	43	4608	102	20808	1.21e-05	0.000297	1.9	0.0168	0.000273	4.68e-06
GOTERM_CC_DIRECT	nuclear membrane	0.0189	92	4608	276	20808	2.02e-05	0.000489	1.51	0.028	0.000449	1.13e-05
GOTERM_CC_DIRECT	microtubule plus-end	0.0033	16	4608	24	20808	2.42e-05	0.000576	3.01	0.0334	0.000529	3.76e-06
GOTERM_CC_DIRECT	endoplasmic reticulum lumen	0.0213	104	4608	322	20808	2.52e-05	0.000589	1.46	0.0347	0.000541	1.48e-05
GOTERM_CC_DIRECT	RNA polymerase II transcription regulator complex	0.0107	52	4608	135	20808	2.66e-05	0.000612	1.74	0.0367	0.000562	1.19e-05
GOTERM_CC_DIRECT	adherens junction	0.0144	70	4608	198	20808	2.74e-05	0.00062	1.6	0.0377	0.000569	1.4e-05
GOTERM_CC_DIRECT	endoplasmic reticulum-Golgi intermediate compartment	0.0076	37	4608	86	20808	3.23e-05	0.00072	1.94	0.0444	0.000661	1.21e-05
GOTERM_CC_DIRECT	nuclear matrix	0.0105	51	4608	133	20808	3.69e-05	0.000809	1.73	0.0505	0.000742	1.67e-05
GOTERM_CC_DIRECT	lamellipodium membrane	0.0033	16	4608	25	20808	4.81e-05	0.00104	2.89	0.0653	0.000954	8.3e-06
GOTERM_CC_DIRECT	mitotic spindle	0.0115	56	4608	153	20808	6.6e-05	0.0014	1.65	0.0885	0.00129	3.21e-05
GOTERM_CC_DIRECT	chromosome, centromeric region	0.0123	60	4608	168	20808	7.86e-05	0.00165	1.61	0.104	0.00151	3.96e-05
GOTERM_CC_DIRECT	endocytic vesicle	0.0066	32	4608	73	20808	8.05e-05	0.00166	1.98	0.107	0.00153	2.92e-05
GOTERM_CC_DIRECT	small-subunit processome	0.0066	32	4608	74	20808	0.000109	0.00223	1.95	0.142	0.00204	4.06e-05
GOTERM_CC_DIRECT	extracellular matrix	0.0298	145	4608	492	20808	0.000114	0.00229	1.33	0.148	0.0021	7.63e-05
GOTERM_CC_DIRECT	fibrillar center	0.0119	58	4608	163	20808	0.000117	0.00231	1.61	0.152	0.00212	5.95e-05
GOTERM_CC_DIRECT	endoplasmic reticulum-Golgi intermediate compartment membrane	0.0072	35	4608	84	20808	0.000118	0.00231	1.88	0.153	0.00212	4.67e-05
GOTERM_CC_DIRECT	ubiquitin ligase complex	0.0088	43	4608	111	20808	0.000126	0.00242	1.75	0.162	0.00222	5.59e-05
GOTERM_CC_DIRECT	cleavage furrow	0.0053	26	4608	56	20808	0.000148	0.00281	2.1	0.188	0.00258	4.86e-05
GOTERM_CC_DIRECT	early endosome	0.022	107	4608	347	20808	0.000153	0.00286	1.39	0.193	0.00262	9.57e-05
GOTERM_CC_DIRECT	U2-type precatalytic spliceosome	0.0049	24	4608	50	20808	0.000155	0.00287	2.17	0.196	0.00263	4.81e-05
GOTERM_CC_DIRECT	trans-Golgi network membrane	0.0088	43	4608	112	20808	0.000159	0.00289	1.73	0.2	0.00266	7.15e-05
GOTERM_CC_DIRECT	histone methyltransferase complex	0.0033	16	4608	27	20808	0.000162	0.00291	2.68	0.203	0.00267	3.34e-05
GOTERM_CC_DIRECT	cell projection	0.0745	363	4608	1388	20808	0.000179	0.00319	1.18	0.223	0.00292	0.000151
GOTERM_CC_DIRECT	cytoplasmic microtubule	0.0055	27	4608	60	20808	0.000199	0.0035	2.03	0.244	0.00321	6.91e-05
GOTERM_CC_DIRECT	mitochondrial large ribosomal subunit	0.0051	25	4608	55	20808	0.000305	0.00528	2.05	0.348	0.00485	0.000104
GOTERM_CC_DIRECT	actin filament	0.0078	38	4608	98	20808	0.000325	0.00556	1.75	0.366	0.0051	0.000144
GOTERM_CC_DIRECT	ficolin-1-rich granule lumen	0.0094	46	4608	127	20808	0.000419	0.00708	1.64	0.444	0.00649	0.000206
GOTERM_CC_DIRECT	cell leading edge	0.006	29	4608	69	20808	0.000434	0.00726	1.9	0.457	0.00666	0.000169
GOTERM_CC_DIRECT	U2-type spliceosomal complex	0.0033	16	4608	29	20808	0.000458	0.00756	2.49	0.474	0.00694	0.00011
GOTERM_CC_DIRECT	clathrin-coated pit	0.0064	31	4608	76	20808	0.000484	0.00789	1.84	0.493	0.00724	0.000197
GOTERM_CC_DIRECT	postsynaptic density	0.0177	86	4608	276	20808	0.000489	0.0079	1.41	0.497	0.00725	0.000302
GOTERM_CC_DIRECT	nBAF complex	0.0023	11	4608	16	20808	0.00059	0.00942	3.1	0.564	0.00864	8.8e-05
GOTERM_CC_DIRECT	intercellular bridge	0.0084	41	4608	112	20808	0.00071	0.0112	1.65	0.631	0.0103	0.000344
GOTERM_CC_DIRECT	nuclear envelope	0.015	73	4608	230	20808	0.000766	0.012	1.43	0.659	0.011	0.000459
GOTERM_CC_DIRECT	anaphase-promoting complex	0.0027	13	4608	22	20808	0.000924	0.0143	2.67	0.727	0.0131	0.000194
GOTERM_CC_DIRECT	presynapse	0.0162	79	4608	255	20808	0.00101	0.0154	1.4	0.758	0.0141	0.000627
GOTERM_CC_DIRECT	spindle microtubule	0.0041	20	4608	43	20808	0.00105	0.0158	2.1	0.771	0.0145	0.000344
GOTERM_CC_DIRECT	autophagosome	0.0068	33	4608	86	20808	0.00106	0.0159	1.73	0.775	0.0146	0.000477
GOTERM_CC_DIRECT	cytoplasmic vesicle membrane	0.0129	63	4608	195	20808	0.00111	0.0165	1.46	0.791	0.0151	0.00065
GOTERM_CC_DIRECT	nucleolus	0.0757	369	4608	1451	20808	0.00139	0.0203	1.15	0.858	0.0186	0.00117
GOTERM_CC_DIRECT	chromosome, telomeric region	0.0119	58	4608	178	20808	0.00143	0.0207	1.47	0.866	0.019	0.000823
GOTERM_CC_DIRECT	condensed chromosome	0.0037	18	4608	38	20808	0.00161	0.0231	2.14	0.896	0.0212	0.000512
GOTERM_CC_DIRECT	cortical cytoskeleton	0.0031	15	4608	29	20808	0.00169	0.0234	2.34	0.906	0.0214	0.000459
GOTERM_CC_DIRECT	phagophore assembly site	0.0033	16	4608	32	20808	0.00169	0.0234	2.26	0.907	0.0214	0.000489
GOTERM_CC_DIRECT	protein folding chaperone complex	0.0033	16	4608	32	20808	0.00169	0.0234	2.26	0.907	0.0214	0.000489
GOTERM_CC_DIRECT	semaphorin receptor complex	0.0021	10	4608	15	20808	0.0017	0.0234	3.01	0.908	0.0214	0.000277
GOTERM_CC_DIRECT	transport vesicle	0.0082	40	4608	113	20808	0.00172	0.0234	1.6	0.91	0.0215	0.000872
GOTERM_CC_DIRECT	phagocytic vesicle	0.0066	32	4608	85	20808	0.00183	0.0248	1.7	0.924	0.0227	0.000847
GOTERM_CC_DIRECT	site of DNA damage	0.0041	20	4608	45	20808	0.00202	0.027	2.01	0.941	0.0247	0.000715
GOTERM_CC_DIRECT	filopodium	0.0064	31	4608	82	20808	0.00204	0.027	1.71	0.943	0.0247	0.000934
GOTERM_CC_DIRECT	cytoplasmic side of plasma membrane	0.0082	40	4608	114	20808	0.00206	0.027	1.58	0.945	0.0248	0.00106
GOTERM_CC_DIRECT	synaptic vesicle	0.0094	46	4608	136	20808	0.00211	0.0274	1.53	0.948	0.0251	0.00115
GOTERM_CC_DIRECT	P-body	0.0074	36	4608	100	20808	0.0022	0.0283	1.63	0.955	0.026	0.00109
GOTERM_CC_DIRECT	transcription regulator complex	0.0156	76	4608	251	20808	0.00249	0.0318	1.37	0.97	0.0292	0.00159
GOTERM_CC_DIRECT	U12-type spliceosomal complex	0.0029	14	4608	27	20808	0.00253	0.032	2.34	0.971	0.0293	0.000687
GOTERM_CC_DIRECT	trans-Golgi network	0.0125	61	4608	194	20808	0.00273	0.0342	1.42	0.978	0.0313	0.00165
GOTERM_CC_DIRECT	secretory granule lumen	0.0086	42	4608	123	20808	0.00278	0.0343	1.54	0.98	0.0314	0.00149
GOTERM_CC_DIRECT	sarcoplasmic reticulum	0.0057	28	4608	73	20808	0.00278	0.0343	1.73	0.98	0.0314	0.00125
GOTERM_CC_DIRECT	proteasome complex	0.0051	25	4608	63	20808	0.00298	0.0364	1.79	0.985	0.0334	0.00127
GOTERM_CC_DIRECT	DNA-directed RNA polymerase complex	0.0037	18	4608	40	20808	0.00315	0.0377	2.03	0.988	0.0346	0.00109
GOTERM_CC_DIRECT	mitotic spindle pole	0.0037	18	4608	40	20808	0.00315	0.0377	2.03	0.988	0.0346	0.00109
GOTERM_CC_DIRECT	CD40 receptor complex	0.0016	8	4608	11	20808	0.00365	0.0434	3.28	0.994	0.0398	0.000494
GOTERM_CC_DIRECT	mitochondrial intermembrane space	0.0068	33	4608	92	20808	0.0037	0.0437	1.62	0.995	0.0401	0.00184
GOTERM_CC_DIRECT	lipid droplet	0.0078	38	4608	111	20808	0.00434	0.0507	1.55	0.998	0.0466	0.00231
GOTERM_CC_DIRECT	synapse	0.0528	257	4608	1001	20808	0.00454	0.0527	1.16	0.998	0.0484	0.00369
GOTERM_CC_DIRECT	ciliary tip	0.0041	20	4608	48	20808	0.0048	0.0553	1.88	0.999	0.0507	0.00189
GOTERM_CC_DIRECT	site of double-strand break	0.0072	35	4608	101	20808	0.00511	0.0584	1.56	0.999	0.0536	0.00267
GOTERM_CC_DIRECT	COPI-coated vesicle membrane	0.0021	10	4608	17	20808	0.00533	0.0604	2.66	0.999	0.0554	0.00115
GOTERM_CC_DIRECT	U2 snRNP	0.0029	14	4608	29	20808	0.00547	0.0614	2.18	1.00e+0	0.0564	0.00169
GOTERM_CC_DIRECT	serine/threonine protein kinase complex	0.0023	11	4608	20	20808	0.00565	0.063	2.48	1.00e+0	0.0578	0.00139
GOTERM_CC_DIRECT	centriolar satellite	0.0096	47	4608	148	20808	0.00718	0.0793	1.43	1.00e+0	0.0728	0.00426
GOTERM_CC_DIRECT	nuclear chromosome	0.0031	15	4608	33	20808	0.00724	0.0794	2.05	1.00e+0	0.0728	0.00247
GOTERM_CC_DIRECT	cytosolic small ribosomal subunit	0.0037	18	4608	43	20808	0.00755	0.0822	1.89	1.00e+0	0.0754	0.00295
GOTERM_CC_DIRECT	U2-type catalytic step 2 spliceosome	0.0029	14	4608	30	20808	0.00772	0.0834	2.11	1.00e+0	0.0765	0.00253
GOTERM_CC_DIRECT	cytoplasmic stress granule	0.0072	35	4608	104	20808	0.00843	0.0904	1.52	1.00e+0	0.0829	0.00459
GOTERM_CC_DIRECT	mitochondrial membrane	0.0148	72	4608	247	20808	0.0087	0.0926	1.32	1.00e+0	0.0849	0.00585
GOTERM_CC_DIRECT	chromatin	0.0597	291	4608	1159	20808	0.0088	0.0929	1.13	1.00e+0	0.0853	0.00738
GOTERM_CC_DIRECT	late endosome membrane	0.0109	53	4608	173	20808	0.0092	0.0964	1.38	1.00e+0	0.0885	0.00575
GOTERM_CC_DIRECT	early endosome membrane	0.0133	65	4608	220	20808	0.00931	0.0969	1.33	1.00e+0	0.0889	0.00613
GOTERM_CC_DIRECT	cell periphery	0.0078	38	4608	116	20808	0.00955	0.0986	1.48	1.00e+0	0.0904	0.0054
GOTERM_CC_DIRECT	clathrin-coated vesicle	0.006	29	4608	83	20808	0.0101	0.103	1.58	1.00e+0	0.0947	0.00518
GOTERM_CC_DIRECT	mitochondrial nucleoid	0.0041	20	4608	51	20808	0.0102	0.104	1.77	1.00e+0	0.095	0.00439
GOTERM_CC_DIRECT	cytoplasmic ribonucleoprotein granule	0.0066	32	4608	96	20808	0.0139	0.14	1.51	1.00e+0	0.128	0.00763
GOTERM_CC_DIRECT	nuclear pore	0.0068	33	4608	100	20808	0.0144	0.145	1.49	1.00e+0	0.133	0.00805
GOTERM_CC_DIRECT	vesicle membrane	0.0033	16	4608	39	20808	0.0155	0.154	1.85	1.00e+0	0.142	0.00624
GOTERM_CC_DIRECT	heterochromatin	0.0041	20	4608	53	20808	0.0159	0.156	1.7	1.00e+0	0.143	0.00725
GOTERM_CC_DIRECT	condensed nuclear chromosome	0.0041	20	4608	53	20808	0.0159	0.156	1.7	1.00e+0	0.143	0.00725
GOTERM_CC_DIRECT	nuclear stress granule	0.0012	6	4608	8	20808	0.0162	0.158	3.39	1.00e+0	0.145	0.00217
GOTERM_CC_DIRECT	brush border	0.0047	23	4608	64	20808	0.0168	0.162	1.62	1.00e+0	0.149	0.00823
GOTERM_CC_DIRECT	COP9 signalosome	0.0031	15	4608	36	20808	0.0172	0.165	1.88	1.00e+0	0.152	0.00675
GOTERM_CC_DIRECT	growth cone	0.0094	46	4608	152	20808	0.0191	0.181	1.37	1.00e+0	0.166	0.0121
GOTERM_CC_DIRECT	Arp2/3 protein complex	0.0014	7	4608	11	20808	0.0192	0.181	2.87	1.00e+0	0.166	0.00365
GOTERM_CC_DIRECT	precatalytic spliceosome	0.0021	10	4608	20	20808	0.0193	0.181	2.26	1.00e+0	0.166	0.00566
GOTERM_CC_DIRECT	extrinsic component of membrane	0.0021	10	4608	20	20808	0.0193	0.181	2.26	1.00e+0	0.166	0.00566
GOTERM_CC_DIRECT	protein phosphatase type 1 complex	0.0016	8	4608	14	20808	0.0202	0.188	2.58	1.00e+0	0.172	0.0047
GOTERM_CC_DIRECT	Z disc	0.0086	42	4608	137	20808	0.0204	0.189	1.38	1.00e+0	0.173	0.0127
GOTERM_CC_DIRECT	phagocytic cup	0.0027	13	4608	30	20808	0.021	0.192	1.96	1.00e+0	0.176	0.00774
GOTERM_CC_DIRECT	sarcolemma	0.0076	37	4608	118	20808	0.0213	0.194	1.42	1.00e+0	0.178	0.0128
GOTERM_CC_DIRECT	lysosomal lumen	0.0066	32	4608	99	20808	0.0216	0.196	1.46	1.00e+0	0.18	0.0124
GOTERM_CC_DIRECT	membrane	0.423	2061	4608	9038	20808	0.0224	0.202	1.03	1.00e+0	0.185	0.0227
GOTERM_CC_DIRECT	bicellular tight junction	0.0086	42	4608	138	20808	0.023	0.206	1.37	1.00e+0	0.189	0.0144
GOTERM_CC_DIRECT	membrane raft	0.0129	63	4608	222	20808	0.0246	0.218	1.28	1.00e+0	0.2	0.017
GOTERM_CC_DIRECT	late endosome	0.0109	53	4608	182	20808	0.0246	0.218	1.31	1.00e+0	0.2	0.0164
GOTERM_CC_DIRECT	mRNA cleavage and polyadenylation specificity factor complex	0.0023	11	4608	24	20808	0.0252	0.221	2.07	1.00e+0	0.203	0.00851
GOTERM_CC_DIRECT	endoplasmic reticulum tubular network	0.0021	10	4608	21	20808	0.0273	0.237	2.15	1.00e+0	0.217	0.00868
GOTERM_CC_DIRECT	apical junction complex	0.0027	13	4608	31	20808	0.0275	0.237	1.89	1.00e+0	0.217	0.0107
GOTERM_CC_DIRECT	multivesicular body membrane	0.0027	13	4608	31	20808	0.0275	0.237	1.89	1.00e+0	0.217	0.0107
GOTERM_CC_DIRECT	trans-Golgi network transport vesicle	0.0018	9	4608	18	20808	0.0292	0.244	2.26	1.00e+0	0.224	0.00861
GOTERM_CC_DIRECT	NuRD complex	0.0018	9	4608	18	20808	0.0292	0.244	2.26	1.00e+0	0.224	0.00861
GOTERM_CC_DIRECT	RNA polymerase III complex	0.0018	9	4608	18	20808	0.0292	0.244	2.26	1.00e+0	0.224	0.00861
GOTERM_CC_DIRECT	MLL1/2 complex	0.0012	6	4608	9	20808	0.0299	0.244	3.01	1.00e+0	0.224	0.00528
GOTERM_CC_DIRECT	Bcl-2 family protein complex	0.0012	6	4608	9	20808	0.0299	0.244	3.01	1.00e+0	0.224	0.00528
GOTERM_CC_DIRECT	post-mRNA release spliceosomal complex	0.0012	6	4608	9	20808	0.0299	0.244	3.01	1.00e+0	0.224	0.00528
GOTERM_CC_DIRECT	fibrillar collagen trimer	0.0012	6	4608	9	20808	0.0299	0.244	3.01	1.00e+0	0.224	0.00528
GOTERM_CC_DIRECT	protein complex involved in cell-matrix adhesion	0.0012	6	4608	9	20808	0.0299	0.244	3.01	1.00e+0	0.224	0.00528
GOTERM_CC_DIRECT	TORC2 complex	0.0012	6	4608	9	20808	0.0299	0.244	3.01	1.00e+0	0.224	0.00528
GOTERM_CC_DIRECT	spindle midzone	0.0025	12	4608	28	20808	0.0305	0.248	1.94	1.00e+0	0.227	0.0115
GOTERM_CC_DIRECT	ESCRT III complex	0.0014	7	4608	12	20808	0.0313	0.253	2.63	1.00e+0	0.232	0.0071
GOTERM_CC_DIRECT	clathrin-coated vesicle membrane	0.0029	14	4608	35	20808	0.0315	0.253	1.81	1.00e+0	0.232	0.0131
GOTERM_CC_DIRECT	intermediate filament cytoskeleton	0.0039	19	4608	53	20808	0.0324	0.258	1.62	1.00e+0	0.237	0.0159
GOTERM_CC_DIRECT	recycling endosome	0.0094	46	4608	157	20808	0.0328	0.26	1.32	1.00e+0	0.239	0.0216
GOTERM_CC_DIRECT	mitochondria-associated endoplasmic reticulum membrane contact site	0.0023	11	4608	25	20808	0.0338	0.267	1.99	1.00e+0	0.245	0.0122
GOTERM_CC_DIRECT	microtubule associated complex	0.0031	15	4608	39	20808	0.0351	0.274	1.74	1.00e+0	0.251	0.0155
GOTERM_CC_DIRECT	Cul4-RING E3 ubiquitin ligase complex	0.0027	13	4608	32	20808	0.0353	0.274	1.83	1.00e+0	0.251	0.0144
GOTERM_CC_DIRECT	postsynaptic cytosol	0.0027	13	4608	32	20808	0.0353	0.274	1.83	1.00e+0	0.251	0.0144
GOTERM_CC_DIRECT	ASAP complex	0.0008	4	4608	4	20808	0.0362	0.276	4.52	1.00e+0	0.253	0.0024
GOTERM_CC_DIRECT	muscle thin filament tropomyosin	0.0008	4	4608	4	20808	0.0362	0.276	4.52	1.00e+0	0.253	0.0024
GOTERM_CC_DIRECT	KICSTOR complex	0.0008	4	4608	4	20808	0.0362	0.276	4.52	1.00e+0	0.253	0.0024
GOTERM_CC_DIRECT	smooth endoplasmic reticulum	0.0021	10	4608	22	20808	0.0373	0.282	2.05	1.00e+0	0.258	0.0128
GOTERM_CC_DIRECT	phagophore assembly site membrane	0.0021	10	4608	22	20808	0.0373	0.282	2.05	1.00e+0	0.258	0.0128
GOTERM_CC_DIRECT	transcription repressor complex	0.0045	22	4608	65	20808	0.0379	0.284	1.53	1.00e+0	0.261	0.0202
GOTERM_CC_DIRECT	membrane coat	0.0025	12	4608	29	20808	0.0396	0.296	1.87	1.00e+0	0.271	0.0157
GOTERM_CC_DIRECT	synaptic vesicle membrane	0.0084	41	4608	139	20808	0.0398	0.296	1.33	1.00e+0	0.271	0.0259
GOTERM_CC_DIRECT	TIM23 mitochondrial import inner membrane translocase complex	0.0018	9	4608	19	20808	0.0409	0.301	2.14	1.00e+0	0.276	0.0132
GOTERM_CC_DIRECT	U2-type prespliceosome	0.0018	9	4608	19	20808	0.0409	0.301	2.14	1.00e+0	0.276	0.0132
GOTERM_CC_DIRECT	multivesicular body	0.0035	17	4608	47	20808	0.0413	0.302	1.63	1.00e+0	0.277	0.02
GOTERM_CC_DIRECT	cell-cell junction	0.0119	58	4608	208	20808	0.0422	0.307	1.26	1.00e+0	0.282	0.0298
GOTERM_CC_DIRECT	COPII-coated ER to Golgi transport vesicle	0.0031	15	4608	40	20808	0.0434	0.314	1.69	1.00e+0	0.288	0.0199
GOTERM_CC_DIRECT	proton-transporting ATP synthase complex	0.0023	11	4608	26	20808	0.0443	0.318	1.91	1.00e+0	0.291	0.017
GOTERM_CC_DIRECT	mitochondrial ribosome	0.0023	11	4608	26	20808	0.0443	0.318	1.91	1.00e+0	0.291	0.017
GOTERM_CC_DIRECT	nuclear outer membrane	0.0027	13	4608	33	20808	0.0446	0.318	1.78	1.00e+0	0.292	0.019
GOTERM_CC_DIRECT	eukaryotic translation initiation factor 3 complex, eIF3m	0.001	5	4608	7	20808	0.0471	0.32	3.23	1.00e+0	0.294	0.00744
GOTERM_CC_DIRECT	Weibel-Palade body	0.001	5	4608	7	20808	0.0471	0.32	3.23	1.00e+0	0.294	0.00744
GOTERM_CC_DIRECT	U7 snRNP	0.001	5	4608	7	20808	0.0471	0.32	3.23	1.00e+0	0.294	0.00744
GOTERM_CC_DIRECT	beta-catenin destruction complex	0.0014	7	4608	13	20808	0.0475	0.32	2.43	1.00e+0	0.294	0.0125
GOTERM_CC_DIRECT	methylosome	0.0014	7	4608	13	20808	0.0475	0.32	2.43	1.00e+0	0.294	0.0125
GOTERM_CC_DIRECT	U2-type catalytic step 1 spliceosome	0.0014	7	4608	13	20808	0.0475	0.32	2.43	1.00e+0	0.294	0.0125
GOTERM_CC_DIRECT	RNA polymerase I complex	0.0014	7	4608	13	20808	0.0475	0.32	2.43	1.00e+0	0.294	0.0125
GOTERM_CC_DIRECT	microfibril	0.0014	7	4608	13	20808	0.0475	0.32	2.43	1.00e+0	0.294	0.0125
GOTERM_CC_DIRECT	uropod	0.0014	7	4608	13	20808	0.0475	0.32	2.43	1.00e+0	0.294	0.0125
GOTERM_CC_DIRECT	Swr1 complex	0.0014	7	4608	13	20808	0.0475	0.32	2.43	1.00e+0	0.294	0.0125
GOTERM_CC_DIRECT	COPI vesicle coat	0.0014	7	4608	13	20808	0.0475	0.32	2.43	1.00e+0	0.294	0.0125
GOTERM_CC_DIRECT	bleb	0.0012	6	4608	10	20808	0.0491	0.33	2.71	1.00e+0	0.302	0.0107
GOTERM_CC_DIRECT	transcription elongation factor complex	0.0021	10	4608	23	20808	0.0496	0.33	1.96	1.00e+0	0.303	0.0182
GOTERM_CC_DIRECT	cytoplasmic dynein complex	0.0021	10	4608	23	20808	0.0496	0.33	1.96	1.00e+0	0.303	0.0182
GOTERM_CC_DIRECT	plasma membrane bounded cell projection	0.0025	12	4608	30	20808	0.0504	0.331	1.81	1.00e+0	0.303	0.021
GOTERM_CC_DIRECT	SWI/SNF complex	0.0025	12	4608	30	20808	0.0504	0.331	1.81	1.00e+0	0.303	0.021
GOTERM_CC_DIRECT	replication fork	0.0025	12	4608	30	20808	0.0504	0.331	1.81	1.00e+0	0.303	0.021
GOTERM_CC_DIRECT	vacuolar membrane	0.0018	9	4608	20	20808	0.0554	0.36	2.03	1.00e+0	0.33	0.0193
GOTERM_CC_DIRECT	outer kinetochore	0.0018	9	4608	20	20808	0.0554	0.36	2.03	1.00e+0	0.33	0.0193
GOTERM_CC_DIRECT	histone acetyltransferase complex	0.0023	11	4608	27	20808	0.0569	0.368	1.84	1.00e+0	0.338	0.0231
GOTERM_CC_DIRECT	eukaryotic translation initiation factor 3 complex	0.0016	8	4608	17	20808	0.0616	0.396	2.13	1.00e+0	0.364	0.0201
GOTERM_CC_DIRECT	endocytic vesicle membrane	0.0049	24	4608	76	20808	0.0618	0.396	1.43	1.00e+0	0.364	0.0362
GOTERM_CC_DIRECT	nuclear inner membrane	0.0039	19	4608	57	20808	0.0636	0.406	1.51	1.00e+0	0.372	0.0345
GOTERM_CC_DIRECT	PML body	0.0068	33	4608	112	20808	0.0661	0.42	1.33	1.00e+0	0.385	0.0428
GOTERM_CC_DIRECT	extrinsic component of cytoplasmic side of plasma membrane	0.0014	7	4608	14	20808	0.0679	0.422	2.26	1.00e+0	0.387	0.0202
GOTERM_CC_DIRECT	cytoplasmic exosome (RNase complex)	0.0014	7	4608	14	20808	0.0679	0.422	2.26	1.00e+0	0.387	0.0202
GOTERM_CC_DIRECT	npBAF complex	0.0014	7	4608	14	20808	0.0679	0.422	2.26	1.00e+0	0.387	0.0202
GOTERM_CC_DIRECT	brahma complex	0.0014	7	4608	14	20808	0.0679	0.422	2.26	1.00e+0	0.387	0.0202
GOTERM_CC_DIRECT	amphisome membrane	0.0014	7	4608	14	20808	0.0679	0.422	2.26	1.00e+0	0.387	0.0202
GOTERM_CC_DIRECT	integrin complex	0.0023	11	4608	28	20808	0.0715	0.441	1.77	1.00e+0	0.404	0.0306
GOTERM_CC_DIRECT	presynaptic cytosol	0.0023	11	4608	28	20808	0.0715	0.441	1.77	1.00e+0	0.404	0.0306
GOTERM_CC_DIRECT	rough endoplasmic reticulum	0.0029	14	4608	39	20808	0.0723	0.442	1.62	1.00e+0	0.405	0.0352
GOTERM_CC_DIRECT	cell junction	0.0117	57	4608	211	20808	0.0737	0.442	1.22	1.00e+0	0.405	0.0541
GOTERM_CC_DIRECT	autophagosome membrane	0.0039	19	4608	58	20808	0.0738	0.442	1.48	1.00e+0	0.405	0.0409
GOTERM_CC_DIRECT	chromatin silencing complex	0.0012	6	4608	11	20808	0.0739	0.442	2.46	1.00e+0	0.405	0.0192
GOTERM_CC_DIRECT	eukaryotic translation initiation factor 2B complex	0.0008	4	4608	5	20808	0.0757	0.442	3.61	1.00e+0	0.405	0.00989
GOTERM_CC_DIRECT	serine protease inhibitor complex	0.0008	4	4608	5	20808	0.0757	0.442	3.61	1.00e+0	0.405	0.00989
GOTERM_CC_DIRECT	MMXD complex	0.0008	4	4608	5	20808	0.0757	0.442	3.61	1.00e+0	0.405	0.00989
GOTERM_CC_DIRECT	LUBAC complex	0.0008	4	4608	5	20808	0.0757	0.442	3.61	1.00e+0	0.405	0.00989
GOTERM_CC_DIRECT	laminin complex	0.0008	4	4608	5	20808	0.0757	0.442	3.61	1.00e+0	0.405	0.00989
GOTERM_CC_DIRECT	R2TP complex	0.0008	4	4608	5	20808	0.0757	0.442	3.61	1.00e+0	0.405	0.00989
GOTERM_CC_DIRECT	rDNA heterochromatin	0.0008	4	4608	5	20808	0.0757	0.442	3.61	1.00e+0	0.405	0.00989
GOTERM_CC_DIRECT	histone deacetylase complex	0.0031	15	4608	43	20808	0.0759	0.442	1.58	1.00e+0	0.405	0.0385
GOTERM_CC_DIRECT	MLL1 complex	0.0025	12	4608	32	20808	0.0775	0.442	1.69	1.00e+0	0.405	0.0354
GOTERM_CC_DIRECT	dendrite	0.0259	126	4608	503	20808	0.0779	0.442	1.13	1.00e+0	0.405	0.065
GOTERM_CC_DIRECT	RNA polymerase II transcription repressor complex	0.001	5	4608	8	20808	0.078	0.442	2.82	1.00e+0	0.405	0.0162
GOTERM_CC_DIRECT	pronucleus	0.001	5	4608	8	20808	0.078	0.442	2.82	1.00e+0	0.405	0.0162
GOTERM_CC_DIRECT	presynaptic endosome	0.001	5	4608	8	20808	0.078	0.442	2.82	1.00e+0	0.405	0.0162
GOTERM_CC_DIRECT	B-WICH complex	0.001	5	4608	8	20808	0.078	0.442	2.82	1.00e+0	0.405	0.0162
GOTERM_CC_DIRECT	F-actin capping protein complex	0.001	5	4608	8	20808	0.078	0.442	2.82	1.00e+0	0.405	0.0162
GOTERM_CC_DIRECT	aryl hydrocarbon receptor complex	0.001	5	4608	8	20808	0.078	0.442	2.82	1.00e+0	0.405	0.0162
GOTERM_CC_DIRECT	neuromuscular junction	0.0053	26	4608	86	20808	0.0807	0.455	1.37	1.00e+0	0.417	0.0501
GOTERM_CC_DIRECT	Schaffer collateral - CA1 synapse	0.0064	31	4608	106	20808	0.0813	0.457	1.32	1.00e+0	0.419	0.053
GOTERM_CC_DIRECT	Cul5-RING ubiquitin ligase complex	0.0016	8	4608	18	20808	0.0821	0.459	2.01	1.00e+0	0.421	0.0293
GOTERM_CC_DIRECT	sarcomere	0.0041	20	4608	63	20808	0.0865	0.482	1.43	1.00e+0	0.442	0.05
GOTERM_CC_DIRECT	specific granule membrane	0.0055	27	4608	91	20808	0.0904	0.502	1.34	1.00e+0	0.46	0.0576
GOTERM_CC_DIRECT	Prp19 complex	0.0014	7	4608	15	20808	0.0927	0.513	2.11	1.00e+0	0.47	0.0308
GOTERM_CC_DIRECT	cell surface	0.0351	171	4608	701	20808	0.0943	0.519	1.1	1.00e+0	0.476	0.0801
GOTERM_CC_DIRECT	stereocilium	0.0037	18	4608	56	20808	0.0961	0.527	1.45	1.00e+0	0.483	0.0545
GOTERM_CC_DIRECT	euchromatin	0.0041	20	4608	64	20808	0.0985	0.538	1.41	1.00e+0	0.494	0.0581
GOTERM_MF_DIRECT	protein binding	0.8081	3937	4583	13741	19272	6.74e-153	1.82e-149	1.2	1.82e-149	1.78e-149	5.23e-153
GOTERM_MF_DIRECT	RNA binding	0.1277	622	4583	1600	19272	4.1e-45	5.55e-42	1.63	1.11e-41	5.43e-42	2.02e-45
GOTERM_MF_DIRECT	cadherin binding	0.0316	154	4583	319	19272	1.47e-21	1.33e-18	2.03	3.98e-18	1.3e-18	4.94e-22
GOTERM_MF_DIRECT	ubiquitin protein ligase binding	0.0304	148	4583	305	19272	5.05e-21	3.42e-18	2.04	1.37e-17	3.34e-18	1.68e-21
GOTERM_MF_DIRECT	identical protein binding	0.1193	581	4583	1824	19272	1.6e-16	8.66e-14	1.34	3e-13	8.47e-14	1.44e-16
GOTERM_MF_DIRECT	nucleotide binding	0.1186	578	4583	1839	19272	3.2e-15	1.44e-12	1.32	8.71e-12	1.41e-12	2.18e-15
GOTERM_MF_DIRECT	transferase activity	0.1203	586	4583	1913	19272	4.27e-13	1.65e-10	1.29	1.15e-09	1.61e-10	2.9e-13
GOTERM_MF_DIRECT	ATP binding	0.1	487	4583	1549	19272	6.75e-13	2.28e-10	1.32	1.83e-09	2.23e-10	4.48e-13
GOTERM_MF_DIRECT	transcription coactivator activity	0.0252	123	4583	295	19272	1.32e-11	3.63e-09	1.75	3.57e-08	3.55e-09	5.73e-12
GOTERM_MF_DIRECT	kinase activity	0.0519	253	4583	729	19272	1.34e-11	3.63e-09	1.46	3.63e-08	3.55e-09	8.02e-12
GOTERM_MF_DIRECT	protein-containing complex binding	0.0302	147	4583	377	19272	4.79e-11	1.18e-08	1.64	1.29e-07	1.15e-08	2.32e-11
GOTERM_MF_DIRECT	small GTPase binding	0.0244	119	4583	294	19272	2.68e-10	6.03e-08	1.7	7.24e-07	5.9e-08	1.22e-10
GOTERM_MF_DIRECT	actin filament binding	0.0189	92	4583	213	19272	7.03e-10	1.46e-07	1.82	1.9e-06	1.43e-07	2.87e-10
GOTERM_MF_DIRECT	protein kinase binding	0.0361	176	4583	491	19272	1.44e-09	2.79e-07	1.51	3.9e-06	2.73e-07	8.01e-10
GOTERM_MF_DIRECT	protein domain specific binding	0.0199	97	4583	233	19272	2.45e-09	4.42e-07	1.75	6.62e-06	4.32e-07	1.07e-09
GOTERM_MF_DIRECT	mRNA binding	0.0224	109	4583	272	19272	3.08e-09	5.21e-07	1.69	8.34e-06	5.1e-07	1.43e-09
GOTERM_MF_DIRECT	enzyme binding	0.0306	149	4583	420	19272	6.02e-08	9.57e-06	1.49	0.000163	9.36e-06	3.39e-08
GOTERM_MF_DIRECT	guanyl-nucleotide exchange factor activity	0.0195	95	4583	240	19272	6.86e-08	1.03e-05	1.66	0.000185	1.01e-05	3.24e-08
GOTERM_MF_DIRECT	ubiquitin binding	0.0101	49	4583	101	19272	1.56e-07	2.15e-05	2.04	0.000422	2.1e-05	5.18e-08
GOTERM_MF_DIRECT	actin binding	0.0298	145	4583	412	19272	1.59e-07	2.15e-05	1.48	0.000429	2.1e-05	9.04e-08
GOTERM_MF_DIRECT	DNA-binding transcription factor binding	0.0156	76	4583	185	19272	2.85e-07	3.66e-05	1.73	0.000769	3.58e-05	1.26e-07
GOTERM_MF_DIRECT	protein serine/threonine kinase activity	0.03	146	4583	423	19272	5.33e-07	6.55e-05	1.45	0.00144	6.4e-05	3.12e-07
GOTERM_MF_DIRECT	protein kinase activity	0.0357	174	4583	526	19272	9.45e-07	0.000111	1.39	0.00255	0.000109	6.16e-07
GOTERM_MF_DIRECT	protein-macromolecule adaptor activity	0.0174	85	4583	220	19272	1.16e-06	0.000131	1.62	0.00313	0.000128	5.68e-07
GOTERM_MF_DIRECT	protein serine kinase activity	0.0261	127	4583	365	19272	1.92e-06	0.000208	1.46	0.00519	0.000203	1.11e-06
GOTERM_MF_DIRECT	structural constituent of ribosome	0.0152	74	4583	190	19272	4.34e-06	0.000451	1.64	0.0117	0.000441	2.1e-06
GOTERM_MF_DIRECT	ubiquitin-protein transferase activity	0.0193	94	4583	258	19272	5.68e-06	0.000568	1.53	0.0152	0.000556	3.05e-06
GOTERM_MF_DIRECT	nucleic acid binding	0.0404	197	4583	634	19272	1.77e-05	0.00171	1.31	0.0467	0.00167	1.24e-05
GOTERM_MF_DIRECT	integrin binding	0.0127	62	4583	161	19272	4.16e-05	0.00388	1.62	0.106	0.00379	2.05e-05
GOTERM_MF_DIRECT	ubiquitin-like protein ligase binding	0.0035	17	4583	26	19272	4.4e-05	0.00397	2.75	0.112	0.00388	7.83e-06
GOTERM_MF_DIRECT	damaged DNA binding	0.0068	33	4583	70	19272	4.65e-05	0.00406	1.98	0.118	0.00397	1.63e-05
GOTERM_MF_DIRECT	GTPase activator activity	0.0205	100	4583	292	19272	5.2e-05	0.00439	1.44	0.131	0.00429	3.07e-05
GOTERM_MF_DIRECT	molecular adaptor activity	0.0146	71	4583	194	19272	7.41e-05	0.00607	1.54	0.182	0.00594	3.94e-05
GOTERM_MF_DIRECT	translation elongation factor activity	0.0039	19	4583	32	19272	7.87e-05	0.00626	2.5	0.192	0.00612	1.75e-05
GOTERM_MF_DIRECT	protein serine/threonine kinase activator activity	0.0068	33	4583	72	19272	9.12e-05	0.00705	1.93	0.219	0.00689	3.35e-05
GOTERM_MF_DIRECT	ATP hydrolysis activity	0.0287	140	4583	440	19272	9.64e-05	0.00724	1.34	0.23	0.00708	6.35e-05
GOTERM_MF_DIRECT	fibronectin binding	0.0037	18	4583	30	19272	0.00011	0.00803	2.52	0.257	0.00785	2.39e-05
GOTERM_MF_DIRECT	signaling adaptor activity	0.0074	36	4583	84	19272	0.000212	0.0151	1.8	0.436	0.0147	8.72e-05
GOTERM_MF_DIRECT	promoter-specific chromatin binding	0.0068	33	4583	75	19272	0.000231	0.016	1.85	0.465	0.0157	9.12e-05
GOTERM_MF_DIRECT	translation initiation factor activity	0.0057	28	4583	60	19272	0.000246	0.0166	1.96	0.485	0.0162	8.73e-05
GOTERM_MF_DIRECT	extracellular matrix structural constituent	0.0101	49	4583	127	19272	0.000278	0.0181	1.62	0.529	0.0177	0.000136
GOTERM_MF_DIRECT	transcription coregulator activity	0.0107	52	4583	137	19272	0.000281	0.0181	1.6	0.532	0.0177	0.000141
GOTERM_MF_DIRECT	enzyme inhibitor activity	0.006	29	4583	64	19272	0.000338	0.0213	1.91	0.6	0.0208	0.000127
GOTERM_MF_DIRECT	unfolded protein binding	0.0101	49	4583	129	19272	0.000423	0.026	1.6	0.681	0.0254	0.000212
GOTERM_MF_DIRECT	protein sequestering activity	0.0047	23	4583	47	19272	0.000461	0.0268	2.06	0.712	0.0262	0.000151
GOTERM_MF_DIRECT	heat shock protein binding	0.006	29	4583	65	19272	0.000461	0.0268	1.88	0.712	0.0262	0.000177
GOTERM_MF_DIRECT	protein kinase C binding	0.0049	24	4583	50	19272	0.000471	0.0268	2.02	0.72	0.0262	0.000159
GOTERM_MF_DIRECT	protease binding	0.009	44	4583	113	19272	0.000476	0.0268	1.64	0.724	0.0262	0.000229
GOTERM_MF_DIRECT	hydrolase activity	0.1022	498	4583	1847	19272	0.000569	0.0314	1.13	0.785	0.0307	0.000466
GOTERM_MF_DIRECT	SMAD binding	0.0049	24	4583	51	19272	0.000667	0.036	1.98	0.835	0.0352	0.000234
GOTERM_MF_DIRECT	transcription cis-regulatory region binding	0.0191	93	4583	286	19272	0.00071	0.0376	1.37	0.853	0.0368	0.000451
GOTERM_MF_DIRECT	DNA polymerase binding	0.0029	14	4583	23	19272	0.000742	0.0378	2.56	0.866	0.037	0.000159
GOTERM_MF_DIRECT	laminin binding	0.0029	14	4583	23	19272	0.000742	0.0378	2.56	0.866	0.037	0.000159
GOTERM_MF_DIRECT	nucleosome binding	0.0037	18	4583	34	19272	0.00079	0.0396	2.23	0.882	0.0387	0.000224
GOTERM_MF_DIRECT	protein phosphatase binding	0.0078	38	4583	96	19272	0.000866	0.0426	1.66	0.904	0.0416	0.000405
GOTERM_MF_DIRECT	low-density lipoprotein particle receptor binding	0.0031	15	4583	26	19272	0.000893	0.0431	2.43	0.911	0.0422	0.000214
GOTERM_MF_DIRECT	structural constituent of cytoskeleton	0.0088	43	4583	113	19272	0.00096	0.0455	1.6	0.925	0.0445	0.000478
GOTERM_MF_DIRECT	transcription corepressor activity	0.015	73	4583	217	19272	0.00101	0.0468	1.41	0.934	0.0457	0.000607
GOTERM_MF_DIRECT	telomeric DNA binding	0.0033	16	4583	29	19272	0.00102	0.0468	2.32	0.937	0.0457	0.000267
GOTERM_MF_DIRECT	collagen binding	0.0062	30	4583	71	19272	0.00105	0.0471	1.78	0.941	0.0461	0.00044
GOTERM_MF_DIRECT	semaphorin receptor activity	0.0023	11	4583	16	19272	0.00108	0.0478	2.89	0.946	0.0467	0.000176
GOTERM_MF_DIRECT	histone binding	0.0138	67	4583	197	19272	0.00121	0.0526	1.43	0.962	0.0514	0.000714
GOTERM_MF_DIRECT	protein serine/threonine kinase binding	0.0029	14	4583	24	19272	0.00127	0.0544	2.45	0.968	0.0532	0.000297
GOTERM_MF_DIRECT	tau protein binding	0.0043	21	4583	44	19272	0.0013	0.0551	2.01	0.971	0.0538	0.000446
GOTERM_MF_DIRECT	protein-folding chaperone binding	0.0084	41	4583	108	19272	0.00135	0.0563	1.6	0.974	0.055	0.000676
GOTERM_MF_DIRECT	aminopeptidase activity	0.0037	18	4583	36	19272	0.00177	0.0726	2.1	0.992	0.071	0.000559
GOTERM_MF_DIRECT	ribonucleoprotein complex binding	0.0039	19	4583	39	19272	0.00181	0.0732	2.05	0.993	0.0716	0.000599
GOTERM_MF_DIRECT	chromatin binding	0.0316	154	4583	524	19272	0.00217	0.0863	1.24	0.997	0.0844	0.00164
GOTERM_MF_DIRECT	protein homodimerization activity	0.0431	210	4583	740	19272	0.00236	0.0924	1.19	0.998	0.0903	0.00185
GOTERM_MF_DIRECT	transcription corepressor binding	0.0047	23	4583	52	19272	0.00239	0.0924	1.86	0.998	0.0903	0.000932
GOTERM_MF_DIRECT	thioesterase binding	0.0016	8	4583	10	19272	0.00256	0.0949	3.36	0.999	0.0928	0.000285
GOTERM_MF_DIRECT	K48-linked polyubiquitin modification-dependent protein binding	0.0016	8	4583	10	19272	0.00256	0.0949	3.36	0.999	0.0928	0.000285
GOTERM_MF_DIRECT	DNA N-glycosylase activity	0.0016	8	4583	10	19272	0.00256	0.0949	3.36	0.999	0.0928	0.000285
GOTERM_MF_DIRECT	adenyl-nucleotide exchange factor activity	0.0021	10	4583	15	19272	0.00289	0.106	2.8	1.00e+0	0.103	0.000514
GOTERM_MF_DIRECT	helicase activity	0.0105	51	4583	147	19272	0.00313	0.111	1.46	1.00e+0	0.109	0.00179
GOTERM_MF_DIRECT	rRNA binding	0.0047	23	4583	53	19272	0.00318	0.111	1.82	1.00e+0	0.109	0.00128
GOTERM_MF_DIRECT	class I DNA-(apurinic or apyrimidinic site) endonuclease activity	0.0014	7	4583	8	19272	0.0032	0.111	3.68	1.00e+0	0.109	0.000272
GOTERM_MF_DIRECT	histone H3K4 monomethyltransferase activity	0.0014	7	4583	8	19272	0.0032	0.111	3.68	1.00e+0	0.109	0.000272
GOTERM_MF_DIRECT	phosphatidylinositol-4,5-bisphosphate binding	0.0068	33	4583	86	19272	0.00358	0.123	1.61	1.00e+0	0.12	0.00175
GOTERM_MF_DIRECT	cadherin binding involved in cell-cell adhesion	0.0023	11	4583	18	19272	0.00365	0.123	2.57	1.00e+0	0.121	0.000788
GOTERM_MF_DIRECT	GTP binding	0.0248	121	4583	407	19272	0.00437	0.146	1.25	1.00e+0	0.143	0.00315
GOTERM_MF_DIRECT	phospholipid binding	0.0099	48	4583	139	19272	0.00463	0.153	1.45	1.00e+0	0.149	0.00267
GOTERM_MF_DIRECT	kinesin binding	0.0041	20	4583	45	19272	0.00474	0.154	1.87	1.00e+0	0.151	0.00183
GOTERM_MF_DIRECT	transcription coregulator binding	0.0039	19	4583	42	19272	0.00489	0.157	1.9	1.00e+0	0.154	0.00184
GOTERM_MF_DIRECT	NF-kappaB binding	0.0035	17	4583	36	19272	0.00509	0.162	1.99	1.00e+0	0.158	0.00178
GOTERM_MF_DIRECT	GDP-dissociation inhibitor activity	0.0021	10	4583	16	19272	0.00522	0.164	2.63	1.00e+0	0.16	0.00108
GOTERM_MF_DIRECT	double-stranded RNA binding	0.006	29	4583	75	19272	0.00586	0.181	1.63	1.00e+0	0.177	0.00283
GOTERM_MF_DIRECT	phosphatidylinositol binding	0.0084	41	4583	116	19272	0.00588	0.181	1.49	1.00e+0	0.177	0.00326
GOTERM_MF_DIRECT	p53 binding	0.0057	28	4583	72	19272	0.00629	0.191	1.64	1.00e+0	0.187	0.00301
GOTERM_MF_DIRECT	chromatin DNA binding	0.0068	33	4583	89	19272	0.00649	0.195	1.56	1.00e+0	0.191	0.00335
GOTERM_MF_DIRECT	cytoskeletal anchor activity	0.0025	12	4583	22	19272	0.00667	0.198	2.29	1.00e+0	0.194	0.0018
GOTERM_MF_DIRECT	metal ion binding	0.2147	1046	4583	4143	19272	0.00733	0.216	1.06	1.00e+0	0.211	0.00649
GOTERM_MF_DIRECT	magnesium ion binding	0.0154	75	4583	241	19272	0.00798	0.232	1.31	1.00e+0	0.227	0.00536
GOTERM_MF_DIRECT	histone deacetylase binding	0.0094	46	4583	136	19272	0.00851	0.245	1.42	1.00e+0	0.239	0.00504
GOTERM_MF_DIRECT	protein phosphatase regulator activity	0.0039	19	4583	44	19272	0.00869	0.247	1.82	1.00e+0	0.241	0.00352
GOTERM_MF_DIRECT	death receptor binding	0.0021	10	4583	17	19272	0.00877	0.247	2.47	1.00e+0	0.241	0.00206
GOTERM_MF_DIRECT	receptor tyrosine kinase binding	0.0053	26	4583	67	19272	0.00898	0.25	1.63	1.00e+0	0.245	0.00431
GOTERM_MF_DIRECT	GTPase binding	0.0037	18	4583	41	19272	0.00911	0.251	1.85	1.00e+0	0.246	0.00359
GOTERM_MF_DIRECT	transcription coactivator binding	0.0045	22	4583	54	19272	0.00944	0.254	1.71	1.00e+0	0.248	0.00419
GOTERM_MF_DIRECT	polyubiquitin modification-dependent protein binding	0.0035	17	4583	38	19272	0.00949	0.254	1.88	1.00e+0	0.248	0.00363
GOTERM_MF_DIRECT	peptide binding	0.0035	17	4583	38	19272	0.00949	0.254	1.88	1.00e+0	0.248	0.00363
GOTERM_MF_DIRECT	growth factor binding	0.0043	21	4583	51	19272	0.0101	0.264	1.73	1.00e+0	0.258	0.00439
GOTERM_MF_DIRECT	14-3-3 protein binding	0.0031	15	4583	32	19272	0.0101	0.264	1.97	1.00e+0	0.258	0.00357
GOTERM_MF_DIRECT	mRNA 3'-UTR AU-rich region binding	0.0029	14	4583	29	19272	0.0103	0.264	2.03	1.00e+0	0.258	0.00345
GOTERM_MF_DIRECT	metalloaminopeptidase activity	0.0027	13	4583	26	19272	0.0103	0.264	2.1	1.00e+0	0.258	0.00325
GOTERM_MF_DIRECT	protein tag activity	0.0018	9	4583	15	19272	0.0127	0.321	2.52	1.00e+0	0.314	0.00289
GOTERM_MF_DIRECT	GDP binding	0.006	29	4583	79	19272	0.0129	0.321	1.54	1.00e+0	0.314	0.00672
GOTERM_MF_DIRECT	protein-lysine 6-oxidase activity	0.001	5	4583	5	19272	0.0129	0.321	4.21	1.00e+0	0.314	0.000759
GOTERM_MF_DIRECT	oxidoreductase activity, acting on the CH-NH2 group of donors, oxygen as acceptor	0.001	5	4583	5	19272	0.0129	0.321	4.21	1.00e+0	0.314	0.000759
GOTERM_MF_DIRECT	tubulin binding	0.0057	28	4583	76	19272	0.014	0.343	1.55	1.00e+0	0.335	0.00723
GOTERM_MF_DIRECT	tRNA binding	0.0062	30	4583	83	19272	0.0142	0.346	1.52	1.00e+0	0.339	0.00759
GOTERM_MF_DIRECT	mitogen-activated protein kinase binding	0.0023	11	4583	21	19272	0.0145	0.349	2.2	1.00e+0	0.341	0.00424
GOTERM_MF_DIRECT	microtubule binding	0.017	83	4583	277	19272	0.0146	0.349	1.26	1.00e+0	0.341	0.0103
GOTERM_MF_DIRECT	ubiquitin-like ligase-substrate adaptor activity	0.009	44	4583	133	19272	0.0152	0.36	1.39	1.00e+0	0.352	0.00926
GOTERM_MF_DIRECT	nitric-oxide synthase regulator activity	0.0014	7	4583	10	19272	0.0153	0.361	2.94	1.00e+0	0.353	0.00257
GOTERM_MF_DIRECT	pseudouridine synthase activity	0.0016	8	4583	13	19272	0.0185	0.43	2.59	1.00e+0	0.421	0.00404
GOTERM_MF_DIRECT	GTPase activity	0.0216	105	4583	364	19272	0.019	0.438	1.21	1.00e+0	0.429	0.0142
GOTERM_MF_DIRECT	kinase binding	0.0074	36	4583	106	19272	0.0192	0.441	1.43	1.00e+0	0.431	0.0113
GOTERM_MF_DIRECT	RNA helicase activity	0.0057	28	4583	78	19272	0.0199	0.447	1.51	1.00e+0	0.437	0.0107
GOTERM_MF_DIRECT	translation initiation factor binding	0.0027	13	4583	28	19272	0.0201	0.447	1.95	1.00e+0	0.437	0.00721
GOTERM_MF_DIRECT	methyltransferase activity	0.0131	64	4583	209	19272	0.0201	0.447	1.29	1.00e+0	0.437	0.0137
GOTERM_MF_DIRECT	nuclear glucocorticoid receptor binding	0.0018	9	4583	16	19272	0.0202	0.447	2.37	1.00e+0	0.437	0.00522
GOTERM_MF_DIRECT	single-stranded DNA binding	0.0076	37	4583	110	19272	0.0204	0.45	1.41	1.00e+0	0.44	0.0121
GOTERM_MF_DIRECT	protein phosphatase activator activity	0.0021	10	4583	19	19272	0.0209	0.451	2.21	1.00e+0	0.441	0.00609
GOTERM_MF_DIRECT	transcription factor binding	0.0023	11	4583	22	19272	0.021	0.451	2.1	1.00e+0	0.441	0.00668
GOTERM_MF_DIRECT	translation factor activity, RNA binding	0.0023	11	4583	22	19272	0.021	0.451	2.1	1.00e+0	0.441	0.00668
GOTERM_MF_DIRECT	FAD binding	0.0035	17	4583	41	19272	0.0212	0.451	1.74	1.00e+0	0.441	0.00913
GOTERM_MF_DIRECT	TPR domain binding	0.0012	6	4583	8	19272	0.022	0.465	3.15	1.00e+0	0.455	0.00321
GOTERM_MF_DIRECT	miRNA binding	0.0033	16	4583	38	19272	0.0226	0.474	1.77	1.00e+0	0.464	0.00951
GOTERM_MF_DIRECT	isomerase activity	0.0111	54	4583	173	19272	0.0229	0.476	1.31	1.00e+0	0.465	0.0152
GOTERM_MF_DIRECT	scaffold protein binding	0.0053	26	4583	72	19272	0.0235	0.486	1.52	1.00e+0	0.475	0.0125
GOTERM_MF_DIRECT	ubiquitin protein ligase activity	0.0224	109	4583	383	19272	0.0247	0.505	1.2	1.00e+0	0.494	0.0188
GOTERM_MF_DIRECT	Hsp90 protein binding	0.0037	18	4583	45	19272	0.0249	0.507	1.68	1.00e+0	0.496	0.0114
GOTERM_MF_DIRECT	virus receptor activity	0.006	29	4583	83	19272	0.0255	0.512	1.47	1.00e+0	0.5	0.0143
GOTERM_MF_DIRECT	DNA-directed RNA polymerase activity	0.0029	14	4583	32	19272	0.0255	0.512	1.84	1.00e+0	0.5	0.0101
GOTERM_MF_DIRECT	phosphatidylinositol-3,5-bisphosphate binding	0.0027	13	4583	29	19272	0.027	0.53	1.89	1.00e+0	0.518	0.0103
GOTERM_MF_DIRECT	platelet-derived growth factor binding	0.0014	7	4583	11	19272	0.027	0.53	2.68	1.00e+0	0.518	0.00561
GOTERM_MF_DIRECT	clathrin heavy chain binding	0.0014	7	4583	11	19272	0.027	0.53	2.68	1.00e+0	0.518	0.00561
GOTERM_MF_DIRECT	catalytic activity	0.0209	102	4583	358	19272	0.0286	0.554	1.2	1.00e+0	0.541	0.0217
GOTERM_MF_DIRECT	histone methyltransferase activity	0.0033	16	4583	39	19272	0.0289	0.554	1.73	1.00e+0	0.541	0.0126
GOTERM_MF_DIRECT	platelet-derived growth factor receptor binding	0.0016	8	4583	14	19272	0.0295	0.554	2.4	1.00e+0	0.541	0.00747
GOTERM_MF_DIRECT	insulin-like growth factor binding	0.0016	8	4583	14	19272	0.0295	0.554	2.4	1.00e+0	0.541	0.00747
GOTERM_MF_DIRECT	proline-rich region binding	0.0021	10	4583	20	19272	0.0301	0.554	2.1	1.00e+0	0.541	0.00962
GOTERM_MF_DIRECT	protein kinase regulator activity	0.0021	10	4583	20	19272	0.0301	0.554	2.1	1.00e+0	0.541	0.00962
GOTERM_MF_DIRECT	nuclear import signal receptor activity	0.0021	10	4583	20	19272	0.0301	0.554	2.1	1.00e+0	0.541	0.00962
GOTERM_MF_DIRECT	protein folding chaperone	0.0047	23	4583	63	19272	0.0302	0.554	1.54	1.00e+0	0.541	0.0158
GOTERM_MF_DIRECT	neuropilin binding	0.0018	9	4583	17	19272	0.0303	0.554	2.23	1.00e+0	0.541	0.00878
GOTERM_MF_DIRECT	DNA-binding transcription repressor activity	0.0018	9	4583	17	19272	0.0303	0.554	2.23	1.00e+0	0.541	0.00878
GOTERM_MF_DIRECT	RS domain binding	0.001	5	4583	6	19272	0.0315	0.571	3.5	1.00e+0	0.559	0.00365
GOTERM_MF_DIRECT	iron-sulfur cluster binding	0.0053	26	4583	74	19272	0.0329	0.593	1.48	1.00e+0	0.58	0.0182
GOTERM_MF_DIRECT	DNA helicase activity	0.0035	17	4583	43	19272	0.0336	0.601	1.66	1.00e+0	0.588	0.0155
GOTERM_MF_DIRECT	protein phosphatase 2A binding	0.0027	13	4583	30	19272	0.0355	0.627	1.82	1.00e+0	0.613	0.0142
GOTERM_MF_DIRECT	protein serine/threonine/tyrosine kinase activity	0.0027	13	4583	30	19272	0.0355	0.627	1.82	1.00e+0	0.613	0.0142
GOTERM_MF_DIRECT	4 iron, 4 sulfur cluster binding	0.0037	18	4583	47	19272	0.0381	0.669	1.61	1.00e+0	0.655	0.0185
GOTERM_MF_DIRECT	nuclear receptor activity	0.0041	20	4583	54	19272	0.039	0.671	1.56	1.00e+0	0.656	0.0199
GOTERM_MF_DIRECT	phosphatidylserine binding	0.0045	22	4583	61	19272	0.0393	0.671	1.52	1.00e+0	0.656	0.0209
GOTERM_MF_DIRECT	transforming growth factor beta binding	0.0023	11	4583	24	19272	0.0399	0.671	1.93	1.00e+0	0.656	0.0147
GOTERM_MF_DIRECT	importin-alpha family protein binding	0.0012	6	4583	9	19272	0.04	0.671	2.8	1.00e+0	0.656	0.00769
GOTERM_MF_DIRECT	galactosyltransferase activity	0.0012	6	4583	9	19272	0.04	0.671	2.8	1.00e+0	0.656	0.00769
GOTERM_MF_DIRECT	extracellular matrix structural constituent conferring tensile strength	0.0035	17	4583	44	19272	0.0414	0.671	1.62	1.00e+0	0.656	0.0198
GOTERM_MF_DIRECT	tau-protein kinase activity	0.0021	10	4583	21	19272	0.0419	0.671	2	1.00e+0	0.656	0.0145
GOTERM_MF_DIRECT	microtubule plus-end binding	0.0021	10	4583	21	19272	0.0419	0.671	2	1.00e+0	0.656	0.0145
GOTERM_MF_DIRECT	ATPase binding	0.0062	30	4583	90	19272	0.0423	0.671	1.4	1.00e+0	0.656	0.0252
GOTERM_MF_DIRECT	syntaxin binding	0.0039	19	4583	51	19272	0.0425	0.671	1.57	1.00e+0	0.656	0.0215
GOTERM_MF_DIRECT	general transcription initiation factor binding	0.0014	7	4583	12	19272	0.0434	0.671	2.45	1.00e+0	0.656	0.0107
GOTERM_MF_DIRECT	MAP-kinase scaffold activity	0.0014	7	4583	12	19272	0.0434	0.671	2.45	1.00e+0	0.656	0.0107
GOTERM_MF_DIRECT	transcription regulator activator activity	0.0014	7	4583	12	19272	0.0434	0.671	2.45	1.00e+0	0.656	0.0107
GOTERM_MF_DIRECT	pre-mRNA intronic binding	0.0014	7	4583	12	19272	0.0434	0.671	2.45	1.00e+0	0.656	0.0107
GOTERM_MF_DIRECT	GTPase inhibitor activity	0.0014	7	4583	12	19272	0.0434	0.671	2.45	1.00e+0	0.656	0.0107
GOTERM_MF_DIRECT	proton-transporting ATP synthase activity, rotational mechanism	0.0018	9	4583	18	19272	0.0434	0.671	2.1	1.00e+0	0.656	0.0139
GOTERM_MF_DIRECT	clathrin adaptor activity	0.0018	9	4583	18	19272	0.0434	0.671	2.1	1.00e+0	0.656	0.0139
GOTERM_MF_DIRECT	mitogen-activated protein kinase kinase kinase binding	0.0018	9	4583	18	19272	0.0434	0.671	2.1	1.00e+0	0.656	0.0139
GOTERM_MF_DIRECT	monoacylglycerol lipase activity	0.0016	8	4583	15	19272	0.0442	0.671	2.24	1.00e+0	0.656	0.0127
GOTERM_MF_DIRECT	beta-N-acetylglucosaminylglycopeptide beta-1,4-galactosyltransferase activity	0.0008	4	4583	4	19272	0.0442	0.671	4.21	1.00e+0	0.656	0.00319
GOTERM_MF_DIRECT	transmembrane monodehydroascorbate reductase activity	0.0008	4	4583	4	19272	0.0442	0.671	4.21	1.00e+0	0.656	0.00319
GOTERM_MF_DIRECT	transmembrane ascorbate ferrireductase activity	0.0008	4	4583	4	19272	0.0442	0.671	4.21	1.00e+0	0.656	0.00319
GOTERM_MF_DIRECT	eukaryotic initiation factor eIF2 binding	0.0008	4	4583	4	19272	0.0442	0.671	4.21	1.00e+0	0.656	0.00319
GOTERM_MF_DIRECT	protein demethylase activity	0.0008	4	4583	4	19272	0.0442	0.671	4.21	1.00e+0	0.656	0.00319
GOTERM_MF_DIRECT	ATP-dependent activity, acting on DNA	0.0027	13	4583	31	19272	0.0457	0.69	1.76	1.00e+0	0.675	0.0193
GOTERM_MF_DIRECT	lipid binding	0.0211	103	4583	369	19272	0.0463	0.695	1.17	1.00e+0	0.68	0.036
GOTERM_MF_DIRECT	SNAP receptor activity	0.0031	15	4583	38	19272	0.049	0.731	1.66	1.00e+0	0.715	0.0227
GOTERM_MF_DIRECT	protein kinase inhibitor activity	0.0035	17	4583	45	19272	0.0505	0.751	1.59	1.00e+0	0.734	0.025
GOTERM_MF_DIRECT	G protein-coupled receptor binding	0.0053	26	4583	77	19272	0.0518	0.766	1.42	1.00e+0	0.749	0.0303
GOTERM_MF_DIRECT	signaling receptor complex adaptor activity	0.0029	14	4583	35	19272	0.0532	0.782	1.68	1.00e+0	0.764	0.0241
GOTERM_MF_DIRECT	nucleosomal DNA binding	0.0033	16	4583	42	19272	0.0551	0.802	1.6	1.00e+0	0.784	0.0269
GOTERM_MF_DIRECT	phosphatidylinositol-3,4,5-trisphosphate binding	0.0033	16	4583	42	19272	0.0551	0.802	1.6	1.00e+0	0.784	0.0269
GOTERM_MF_DIRECT	calcium/calmodulin-dependent protein kinase activity	0.0021	10	4583	22	19272	0.0564	0.813	1.91	1.00e+0	0.795	0.021
GOTERM_MF_DIRECT	G protein activity	0.0051	25	4583	74	19272	0.0565	0.813	1.42	1.00e+0	0.795	0.033
GOTERM_MF_DIRECT	flavin adenine dinucleotide binding	0.0047	23	4583	67	19272	0.0583	0.833	1.44	1.00e+0	0.815	0.0332
GOTERM_MF_DIRECT	beta-catenin binding	0.0072	35	4583	111	19272	0.0588	0.833	1.33	1.00e+0	0.815	0.038
GOTERM_MF_DIRECT	translation release factor activity	0.001	5	4583	7	19272	0.0598	0.833	3	1.00e+0	0.815	0.0103
GOTERM_MF_DIRECT	RNA polymerase II C-terminal domain binding	0.001	5	4583	7	19272	0.0598	0.833	3	1.00e+0	0.815	0.0103
GOTERM_MF_DIRECT	ATP-dependent protein binding	0.001	5	4583	7	19272	0.0598	0.833	3	1.00e+0	0.815	0.0103
GOTERM_MF_DIRECT	histone H4K20 methyltransferase activity	0.001	5	4583	7	19272	0.0598	0.833	3	1.00e+0	0.815	0.0103
GOTERM_MF_DIRECT	ubiquitin-ubiquitin ligase activity	0.0016	8	4583	16	19272	0.0628	0.871	2.1	1.00e+0	0.852	0.0202
GOTERM_MF_DIRECT	cAMP response element binding protein binding	0.0012	6	4583	10	19272	0.0646	0.871	2.52	1.00e+0	0.852	0.0154
GOTERM_MF_DIRECT	profilin binding	0.0012	6	4583	10	19272	0.0646	0.871	2.52	1.00e+0	0.852	0.0154
GOTERM_MF_DIRECT	ubiquitin-modified protein reader activity	0.0012	6	4583	10	19272	0.0646	0.871	2.52	1.00e+0	0.852	0.0154
GOTERM_MF_DIRECT	histone H3K36 demethylase activity	0.0012	6	4583	10	19272	0.0646	0.871	2.52	1.00e+0	0.852	0.0154
GOTERM_MF_DIRECT	ubiquitin ligase inhibitor activity	0.0014	7	4583	13	19272	0.0648	0.871	2.26	1.00e+0	0.852	0.0185
GOTERM_MF_DIRECT	RNA cap binding	0.0014	7	4583	13	19272	0.0648	0.871	2.26	1.00e+0	0.852	0.0185
GOTERM_MF_DIRECT	GTPase regulator activity	0.0023	11	4583	26	19272	0.0681	0.898	1.78	1.00e+0	0.878	0.0283
GOTERM_MF_DIRECT	protein phosphatase 1 binding	0.0023	11	4583	26	19272	0.0681	0.898	1.78	1.00e+0	0.878	0.0283
GOTERM_MF_DIRECT	protein-cysteine S-palmitoyltransferase activity	0.0023	11	4583	26	19272	0.0681	0.898	1.78	1.00e+0	0.878	0.0283
GOTERM_MF_DIRECT	nuclear androgen receptor binding	0.0023	11	4583	26	19272	0.0681	0.898	1.78	1.00e+0	0.878	0.0283
GOTERM_MF_DIRECT	phosphatase binding	0.0043	21	4583	61	19272	0.0696	0.914	1.45	1.00e+0	0.894	0.0394
GOTERM_MF_DIRECT	extracellular matrix binding	0.0027	13	4583	33	19272	0.0718	0.938	1.66	1.00e+0	0.918	0.0333
GOTERM_MF_DIRECT	histone H3 methyltransferase activity	0.0021	10	4583	23	19272	0.0737	0.953	1.83	1.00e+0	0.931	0.0294
GOTERM_MF_DIRECT	fibroblast growth factor binding	0.0021	10	4583	23	19272	0.0737	0.953	1.83	1.00e+0	0.931	0.0294
GOTERM_MF_DIRECT	dioxygenase activity	0.0057	28	4583	87	19272	0.074	0.953	1.35	1.00e+0	0.931	0.0461
GOTERM_MF_DIRECT	RNA polymerase II complex binding	0.0025	12	4583	30	19272	0.0785	1.00e+0	1.68	1.00e+0	0.978	0.0355
GOTERM_MF_DIRECT	solute:inorganic anion antiporter activity	0.0018	9	4583	20	19272	0.0796	1.00e+0	1.89	1.00e+0	0.978	0.0302
GOTERM_MF_DIRECT	RNA polymerase binding	0.0018	9	4583	20	19272	0.0796	1.00e+0	1.89	1.00e+0	0.978	0.0302
GOTERM_MF_DIRECT	cysteine-type endopeptidase activity	0.0045	22	4583	66	19272	0.0848	1.00e+0	1.4	1.00e+0	0.978	0.0501
GOTERM_MF_DIRECT	I-SMAD binding	0.0016	8	4583	17	19272	0.0856	1.00e+0	1.98	1.00e+0	0.978	0.0303
GOTERM_MF_DIRECT	mRNA 5'-UTR binding	0.0023	11	4583	27	19272	0.0859	1.00e+0	1.71	1.00e+0	0.978	0.0378
GOTERM_MF_DIRECT	protein transmembrane transporter activity	0.0023	11	4583	27	19272	0.0859	1.00e+0	1.71	1.00e+0	0.978	0.0378
GOTERM_MF_DIRECT	phosphatidylinositol-3-phosphate binding	0.0035	17	4583	48	19272	0.0859	1.00e+0	1.49	1.00e+0	0.978	0.0464
GOTERM_MF_DIRECT	SH2 domain binding	0.0031	15	4583	41	19272	0.0876	1.00e+0	1.54	1.00e+0	0.978	0.0451
GOTERM_MF_DIRECT	MRF binding	0.0008	4	4583	5	19272	0.091	1.00e+0	3.36	1.00e+0	0.978	0.0129
GOTERM_MF_DIRECT	small protein activating enzyme binding	0.0008	4	4583	5	19272	0.091	1.00e+0	3.36	1.00e+0	0.978	0.0129
GOTERM_MF_DIRECT	peptidyl-tRNA hydrolase activity	0.0008	4	4583	5	19272	0.091	1.00e+0	3.36	1.00e+0	0.978	0.0129
GOTERM_MF_DIRECT	ubiquitin-protein transferase regulator activity	0.0008	4	4583	5	19272	0.091	1.00e+0	3.36	1.00e+0	0.978	0.0129
GOTERM_MF_DIRECT	oxidative RNA demethylase activity	0.0008	4	4583	5	19272	0.091	1.00e+0	3.36	1.00e+0	0.978	0.0129
GOTERM_MF_DIRECT	[pyruvate dehydrogenase (acetyl-transferring)]-phosphatase activity	0.0008	4	4583	5	19272	0.091	1.00e+0	3.36	1.00e+0	0.978	0.0129
GOTERM_MF_DIRECT	N-acetyllactosamine synthase activity	0.0008	4	4583	5	19272	0.091	1.00e+0	3.36	1.00e+0	0.978	0.0129
GOTERM_MF_DIRECT	DNA/RNA hybrid binding	0.0008	4	4583	5	19272	0.091	1.00e+0	3.36	1.00e+0	0.978	0.0129
GOTERM_MF_DIRECT	ER retention sequence binding	0.0008	4	4583	5	19272	0.091	1.00e+0	3.36	1.00e+0	0.978	0.0129
GOTERM_MF_DIRECT	supercoiled DNA binding	0.0008	4	4583	5	19272	0.091	1.00e+0	3.36	1.00e+0	0.978	0.0129
GOTERM_MF_DIRECT	collagen binding involved in cell-matrix adhesion	0.0008	4	4583	5	19272	0.091	1.00e+0	3.36	1.00e+0	0.978	0.0129
GOTERM_MF_DIRECT	proteoglycan binding	0.0014	7	4583	14	19272	0.0913	1.00e+0	2.1	1.00e+0	0.978	0.0295
GOTERM_MF_DIRECT	S100 protein binding	0.0014	7	4583	14	19272	0.0913	1.00e+0	2.1	1.00e+0	0.978	0.0295
GOTERM_MF_DIRECT	U6 snRNA binding	0.0014	7	4583	14	19272	0.0913	1.00e+0	2.1	1.00e+0	0.978	0.0295
GOTERM_MF_DIRECT	Hsp70 protein binding	0.0037	18	4583	52	19272	0.0916	1.00e+0	1.46	1.00e+0	0.978	0.0511
GOTERM_MF_DIRECT	phosphorylation-dependent protein binding	0.0012	6	4583	11	19272	0.0959	1.00e+0	2.29	1.00e+0	0.978	0.0271
GOTERM_MF_DIRECT	laminin-1 binding	0.001	5	4583	8	19272	0.0975	1.00e+0	2.63	1.00e+0	0.978	0.022
GOTERM_MF_DIRECT	5'-deoxyribose-5-phosphate lyase activity	0.001	5	4583	8	19272	0.0975	1.00e+0	2.63	1.00e+0	0.978	0.022
GOTERM_MF_DIRECT	sterol ester esterase activity	0.001	5	4583	8	19272	0.0975	1.00e+0	2.63	1.00e+0	0.978	0.022
GOTERM_MF_DIRECT	small ribosomal subunit rRNA binding	0.001	5	4583	8	19272	0.0975	1.00e+0	2.63	1.00e+0	0.978	0.022
GOTERM_MF_DIRECT	inositol hexakisphosphate kinase activity	0.001	5	4583	8	19272	0.0975	1.00e+0	2.63	1.00e+0	0.978	0.022
INTERPRO	PH-like_dom_sf	0.0357	174	4717	452	20827	2.92e-14	2.65e-10	1.7	2.64e-10	2.64e-10	1.37e-14
INTERPRO	PH_domain	0.0228	111	4717	276	20827	8.6e-11	3.89e-07	1.78	7.79e-07	3.89e-07	3.72e-11
INTERPRO	Ser/Thr_kinase_AS	0.0242	118	4717	315	20827	3.39e-09	1.02e-05	1.65	3.07e-05	1.02e-05	1.65e-09
INTERPRO	Ubiquitin-like_domsf	0.0158	77	4717	191	20827	7.22e-08	0.000141	1.78	0.000653	0.00014	3.11e-08
INTERPRO	Prot_kinase_dom	0.0339	165	4717	499	20827	7.76e-08	0.000141	1.46	0.000702	0.00014	4.42e-08
INTERPRO	Kinase-like_dom_sf	0.0359	175	4717	545	20827	2.83e-07	0.000428	1.42	0.00256	0.000427	1.71e-07
INTERPRO	Protein_kinase_ATP_BS	0.0269	131	4717	390	20827	7.17e-07	0.000927	1.48	0.00647	0.000926	4.11e-07
INTERPRO	WD40/YVTN_repeat-like_dom_sf	0.0244	119	4717	358	20827	4.22e-06	0.00478	1.47	0.0375	0.00477	2.45e-06
INTERPRO	TPR-like_helical_dom_sf	0.0164	80	4717	230	20827	3.16e-05	0.0318	1.54	0.249	0.0318	1.71e-05
INTERPRO	Nucleotide-bd_a/b_plait_sf	0.0187	91	4717	272	20827	4.68e-05	0.0412	1.48	0.346	0.0412	2.69e-05
INTERPRO	Ubiquitin-like_dom	0.006	29	4717	61	20827	5.01e-05	0.0412	2.1	0.365	0.0412	1.62e-05
INTERPRO	RBD_domain_sf	0.0183	89	4717	267	20827	6.62e-05	0.05	1.47	0.451	0.0499	3.82e-05
INTERPRO	WD40_repeat_dom_sf	0.0207	101	4717	312	20827	7.59e-05	0.0529	1.43	0.497	0.0528	4.57e-05
INTERPRO	WD40_rpt	0.0187	91	4717	276	20827	8.51e-05	0.0551	1.46	0.538	0.055	4.99e-05
INTERPRO	UBA	0.0047	23	4717	45	20827	9.9e-05	0.0598	2.26	0.592	0.0597	2.81e-05
INTERPRO	P-loop_NTPase	0.0523	255	4717	917	20827	0.000145	0.0805	1.23	0.731	0.0804	0.000107
INTERPRO	NOTCH1_EGF-like	0.007	34	4717	80	20827	0.000151	0.0805	1.88	0.746	0.0804	5.94e-05
INTERPRO	ADF-H/Gelsolin-like_dom_sf	0.0031	15	4717	26	20827	0.000529	0.266	2.55	0.992	0.266	0.000119
INTERPRO	RRM_dom	0.0156	76	4717	235	20827	0.000642	0.306	1.43	0.997	0.306	0.000385
INTERPRO	PSI	0.0043	21	4717	44	20827	0.000679	0.307	2.11	0.998	0.307	0.000219
INTERPRO	Rho_GTPase_activation_prot	0.0076	37	4717	97	20827	0.00088	0.379	1.68	1.00e+0	0.379	0.00041
INTERPRO	cEGF	0.0033	16	4717	30	20827	0.000936	0.385	2.35	1.00e+0	0.385	0.000247
INTERPRO	EGF-like_Ca-bd_dom	0.0096	47	4717	134	20827	0.00132	0.468	1.55	1.00e+0	0.467	0.000698
INTERPRO	Growth_fac_rcpt_cys_sf	0.0103	50	4717	145	20827	0.00137	0.468	1.52	1.00e+0	0.467	0.000748
INTERPRO	Longin-like_dom_sf	0.0031	15	4717	28	20827	0.00138	0.468	2.37	1.00e+0	0.467	0.000361
INTERPRO	Plexin	0.0018	9	4717	12	20827	0.00139	0.468	3.31	1.00e+0	0.467	0.000174
INTERPRO	DH_dom	0.006	29	4717	72	20827	0.0014	0.468	1.78	1.00e+0	0.467	0.000597
INTERPRO	AH/BAR_dom_sf	0.0064	31	4717	79	20827	0.0015	0.485	1.73	1.00e+0	0.484	0.000668
INTERPRO	ARM-type_fold	0.0222	108	4717	365	20827	0.00169	0.489	1.31	1.00e+0	0.488	0.00115
INTERPRO	SH3-like_dom_sf	0.0144	70	4717	220	20827	0.00171	0.489	1.4	1.00e+0	0.488	0.00105
INTERPRO	CH_dom_sf	0.0066	32	4717	83	20827	0.00172	0.489	1.7	1.00e+0	0.488	0.00079
INTERPRO	Quinoprotein_ADH-like_sf	0.0045	22	4717	50	20827	0.00175	0.489	1.94	1.00e+0	0.488	0.000649
INTERPRO	DBL_dom_sf	0.006	29	4717	73	20827	0.00178	0.489	1.75	1.00e+0	0.488	0.000778
INTERPRO	SH3_domain	0.0148	72	4717	229	20827	0.00207	0.55	1.39	1.00e+0	0.55	0.00129
INTERPRO	Semap_dom_sf	0.0033	16	4717	32	20827	0.00214	0.555	2.21	1.00e+0	0.554	0.000637
INTERPRO	TIG1_plexin	0.0014	7	4717	8	20827	0.00245	0.577	3.86	1.00e+0	0.576	0.000195
INTERPRO	UBA-like_sf	0.0051	25	4717	61	20827	0.00248	0.577	1.81	1.00e+0	0.576	0.00103
INTERPRO	PKC_DAG/PE	0.0051	25	4717	61	20827	0.00248	0.577	1.81	1.00e+0	0.576	0.00103
INTERPRO	Post-SET_dom	0.0023	11	4717	18	20827	0.00248	0.577	2.7	1.00e+0	0.576	0.000504
INTERPRO	DEAD_box_RNA_helicase	0.0018	9	4717	13	20827	0.00291	0.658	3.06	1.00e+0	0.657	0.00045
INTERPRO	Semap_dom	0.0033	16	4717	33	20827	0.00312	0.671	2.14	1.00e+0	0.671	0.000979
INTERPRO	Transl_B-barrel_sf	0.0031	15	4717	30	20827	0.00315	0.671	2.21	1.00e+0	0.671	0.000938
INTERPRO	FAD/NAD-bd_sf	0.0051	25	4717	62	20827	0.00319	0.671	1.78	1.00e+0	0.671	0.00136
INTERPRO	SH2	0.008	39	4717	111	20827	0.00347	0.709	1.55	1.00e+0	0.708	0.00183
INTERPRO	TPR_rpt	0.0096	47	4717	140	20827	0.00352	0.709	1.48	1.00e+0	0.708	0.00199
INTERPRO	bZIP	0.0047	23	4717	56	20827	0.00376	0.741	1.81	1.00e+0	0.74	0.00156
INTERPRO	WW_dom	0.0045	22	4717	53	20827	0.00407	0.785	1.83	1.00e+0	0.784	0.00166
INTERPRO	ADF-H	0.0016	8	4717	11	20827	0.00418	0.789	3.21	1.00e+0	0.788	0.000581
INTERPRO	SH2_dom_sf	0.0082	40	4717	116	20827	0.00442	0.808	1.52	1.00e+0	0.807	0.00239
INTERPRO	EGF_Ca-bd_CS	0.0078	38	4717	109	20827	0.00457	0.808	1.54	1.00e+0	0.807	0.00243
INTERPRO	Hect_E3_ubiquitin_ligase	0.0029	14	4717	28	20827	0.00464	0.808	2.21	1.00e+0	0.807	0.00138
INTERPRO	HECT_dom	0.0029	14	4717	28	20827	0.00464	0.808	2.21	1.00e+0	0.807	0.00138
INTERPRO	CH_dom	0.0062	30	4717	81	20827	0.00487	0.832	1.64	1.00e+0	0.831	0.00237
INTERPRO	Plexin_cytoplasmic_RasGAP_dom	0.0014	7	4717	9	20827	0.00594	0.968	3.43	1.00e+0	0.967	0.000706
INTERPRO	Plexin_RBD	0.0014	7	4717	9	20827	0.00594	0.968	3.43	1.00e+0	0.967	0.000706
INTERPRO	EGF-type_Asp/Asn_hydroxyl_site	0.0076	37	4717	107	20827	0.00599	0.968	1.53	1.00e+0	0.967	0.00323
INTERPRO	AP_mu_sigma_su	0.0021	10	4717	17	20827	0.00625	0.993	2.6	1.00e+0	0.991	0.00139
INTERPRO	Plexin_repeat	0.0029	14	4717	29	20827	0.00669	0.994	2.13	1.00e+0	0.993	0.00212
INTERPRO	Ribosomal_Su5_D2-typ_SF	0.0039	19	4717	45	20827	0.00673	0.994	1.86	1.00e+0	0.993	0.00266
INTERPRO	LE_dom	0.0037	18	4717	42	20827	0.00726	0.994	1.89	1.00e+0	0.993	0.0028
INTERPRO	PTB/PI_dom	0.0037	18	4717	42	20827	0.00726	0.994	1.89	1.00e+0	0.993	0.0028
INTERPRO	PE/DAG-bd	0.0051	25	4717	66	20827	0.00795	0.994	1.67	1.00e+0	0.993	0.00373
INTERPRO	WW_dom_sf	0.0041	20	4717	49	20827	0.00803	0.994	1.8	1.00e+0	0.993	0.00335
INTERPRO	F-actin_Monoox_Mical	0.0016	8	4717	12	20827	0.00808	0.994	2.94	1.00e+0	0.993	0.0014
INTERPRO	ECM_structural_protein	0.0016	8	4717	12	20827	0.00808	0.994	2.94	1.00e+0	0.993	0.0014
INTERPRO	PH_16	0.0012	6	4717	7	20827	0.00823	0.994	3.78	1.00e+0	0.993	0.00076
INTERPRO	STAT_TF_alpha	0.0012	6	4717	7	20827	0.00823	0.994	3.78	1.00e+0	0.993	0.00076
INTERPRO	STAT_N_sf	0.0012	6	4717	7	20827	0.00823	0.994	3.78	1.00e+0	0.993	0.00076
INTERPRO	STAT_TF_prot_interaction	0.0012	6	4717	7	20827	0.00823	0.994	3.78	1.00e+0	0.993	0.00076
INTERPRO	STAT	0.0012	6	4717	7	20827	0.00823	0.994	3.78	1.00e+0	0.993	0.00076
INTERPRO	STAT_TF_coiled-coil	0.0012	6	4717	7	20827	0.00823	0.994	3.78	1.00e+0	0.993	0.00076
INTERPRO	STAT_TF_DNA-bd	0.0012	6	4717	7	20827	0.00823	0.994	3.78	1.00e+0	0.993	0.00076
INTERPRO	STAT_TF_DNA-bd_N	0.0012	6	4717	7	20827	0.00823	0.994	3.78	1.00e+0	0.993	0.00076
INTERPRO	STAT_TF_CC	0.0012	6	4717	7	20827	0.00823	0.994	3.78	1.00e+0	0.993	0.00076
INTERPRO	STAT_linker	0.0012	6	4717	7	20827	0.00823	0.994	3.78	1.00e+0	0.993	0.00076
INTERPRO	Znf_RING/FYVE/PHD	0.0277	135	4717	491	20827	0.00835	0.995	1.21	1.00e+0	0.994	0.00619
INTERPRO	RasGAP_dom	0.0018	9	4717	15	20827	0.00936	1.00e+0	2.65	1.00e+0	0.999	0.00201
INTERPRO	EFTu-like_2	0.0018	9	4717	15	20827	0.00936	1.00e+0	2.65	1.00e+0	0.999	0.00201
INTERPRO	Helicase_C-like	0.0076	37	4717	110	20827	0.00969	1.00e+0	1.49	1.00e+0	0.999	0.00543
INTERPRO	PCI_dom	0.0025	12	4717	24	20827	0.0101	1.00e+0	2.21	1.00e+0	0.999	0.00303
INTERPRO	T_Tr_GTP-bd_dom	0.0023	11	4717	21	20827	0.0102	1.00e+0	2.31	1.00e+0	0.999	0.00282
INTERPRO	Torsin	0.001	5	4717	5	20827	0.0108	1.00e+0	4.42	1.00e+0	0.999	0.000595
INTERPRO	Lysyl_oxidase	0.001	5	4717	5	20827	0.0108	1.00e+0	4.42	1.00e+0	0.999	0.000595
INTERPRO	Lysyl_oxidase_CS	0.001	5	4717	5	20827	0.0108	1.00e+0	4.42	1.00e+0	0.999	0.000595
INTERPRO	BAG_domain	0.001	5	4717	5	20827	0.0108	1.00e+0	4.42	1.00e+0	0.999	0.000595
INTERPRO	LOX-like_protein	0.001	5	4717	5	20827	0.0108	1.00e+0	4.42	1.00e+0	0.999	0.000595
INTERPRO	Death_dom	0.0033	16	4717	37	20827	0.0112	1.00e+0	1.91	1.00e+0	0.999	0.00425
INTERPRO	VPS9_dom_sf	0.0014	7	4717	10	20827	0.012	1.00e+0	3.09	1.00e+0	0.999	0.00189
INTERPRO	VPS9	0.0014	7	4717	10	20827	0.012	1.00e+0	3.09	1.00e+0	0.999	0.00189
INTERPRO	vWF_C/EGF_Fibrillin	0.0014	7	4717	10	20827	0.012	1.00e+0	3.09	1.00e+0	0.999	0.00189
INTERPRO	HATPase_dom	0.0014	7	4717	10	20827	0.012	1.00e+0	3.09	1.00e+0	0.999	0.00189
INTERPRO	TB_dom_sf	0.0014	7	4717	10	20827	0.012	1.00e+0	3.09	1.00e+0	0.999	0.00189
INTERPRO	HAT	0.0014	7	4717	10	20827	0.012	1.00e+0	3.09	1.00e+0	0.999	0.00189
INTERPRO	RNA_helicase_DEAD_Q_motif	0.0031	15	4717	34	20827	0.012	1.00e+0	1.95	1.00e+0	0.999	0.00443
INTERPRO	IPT_dom	0.0029	14	4717	31	20827	0.0129	1.00e+0	1.99	1.00e+0	0.999	0.00457
INTERPRO	Small_GTP-bd	0.0111	54	4717	176	20827	0.0129	1.00e+0	1.35	1.00e+0	0.999	0.00826
INTERPRO	ENTH_VHS	0.0027	13	4717	28	20827	0.0137	1.00e+0	2.05	1.00e+0	0.999	0.00465
INTERPRO	PsdUridine_synth_cat_dom_sf	0.0016	8	4717	13	20827	0.0141	1.00e+0	2.72	1.00e+0	0.999	0.00291
INTERPRO	bZIP_sf	0.0043	21	4717	55	20827	0.0146	1.00e+0	1.69	1.00e+0	0.999	0.00675
INTERPRO	SET_dom	0.0043	21	4717	55	20827	0.0146	1.00e+0	1.69	1.00e+0	0.999	0.00675
INTERPRO	SET_dom_sf	0.0043	21	4717	55	20827	0.0146	1.00e+0	1.69	1.00e+0	0.999	0.00675
INTERPRO	Ribsml_uS5_D2-typ_fold_subgr	0.0023	11	4717	22	20827	0.015	1.00e+0	2.21	1.00e+0	0.999	0.0045
INTERPRO	WD40_repeat_CS	0.0094	46	4717	148	20827	0.0174	1.00e+0	1.37	1.00e+0	0.999	0.0109
INTERPRO	Vps9-like	0.0012	6	4717	8	20827	0.0179	1.00e+0	3.31	1.00e+0	0.999	0.00245
INTERPRO	AlkB-like_sf	0.0012	6	4717	8	20827	0.0179	1.00e+0	3.31	1.00e+0	0.999	0.00245
INTERPRO	bMERB_dom	0.0012	6	4717	8	20827	0.0179	1.00e+0	3.31	1.00e+0	0.999	0.00245
INTERPRO	ArfGAP_dom	0.0027	13	4717	29	20827	0.0186	1.00e+0	1.98	1.00e+0	0.999	0.0067
INTERPRO	ARFGAP/RecO	0.0027	13	4717	29	20827	0.0186	1.00e+0	1.98	1.00e+0	0.999	0.0067
INTERPRO	ArfGAP_dom_sf	0.0027	13	4717	29	20827	0.0186	1.00e+0	1.98	1.00e+0	0.999	0.0067
INTERPRO	J_dom_sf	0.0041	20	4717	53	20827	0.02	1.00e+0	1.67	1.00e+0	0.999	0.00937
INTERPRO	LSM_dom_sf	0.0023	11	4717	23	20827	0.0212	1.00e+0	2.11	1.00e+0	0.999	0.00687
INTERPRO	Sm_dom_euk/arc	0.0021	10	4717	20	20827	0.0223	1.00e+0	2.21	1.00e+0	0.999	0.0067
INTERPRO	IGFBP-like	0.0021	10	4717	20	20827	0.0223	1.00e+0	2.21	1.00e+0	0.999	0.0067
INTERPRO	RasGAP_CS	0.0016	8	4717	14	20827	0.0228	1.00e+0	2.52	1.00e+0	0.999	0.00545
INTERPRO	Band_7/SPFH_dom_sf	0.0016	8	4717	14	20827	0.0228	1.00e+0	2.52	1.00e+0	0.999	0.00545
INTERPRO	FERM_2	0.0041	20	4717	54	20827	0.0244	1.00e+0	1.64	1.00e+0	0.999	0.0118
INTERPRO	Band_41_domain	0.0041	20	4717	54	20827	0.0244	1.00e+0	1.64	1.00e+0	0.999	0.0118
INTERPRO	BAR_dom	0.0027	13	4717	30	20827	0.0248	1.00e+0	1.91	1.00e+0	0.999	0.00941
INTERPRO	Helicase_ATP-bd	0.0074	36	4717	113	20827	0.0252	1.00e+0	1.41	1.00e+0	0.999	0.0152
INTERPRO	Znf_LIM	0.0053	26	4717	76	20827	0.0261	1.00e+0	1.51	1.00e+0	0.999	0.0141
INTERPRO	TRAF1-6_MATH_dom	0.001	5	4717	6	20827	0.0265	1.00e+0	3.68	1.00e+0	0.999	0.0029
INTERPRO	Cyt_b561/ferric_Rdtase_TM	0.001	5	4717	6	20827	0.0265	1.00e+0	3.68	1.00e+0	0.999	0.0029
INTERPRO	TIG2_plexin	0.001	5	4717	6	20827	0.0265	1.00e+0	3.68	1.00e+0	0.999	0.0029
INTERPRO	TNF_rcpt-assoc_TRAF_met	0.001	5	4717	6	20827	0.0265	1.00e+0	3.68	1.00e+0	0.999	0.0029
INTERPRO	Ubiquitin_ubiquitin-like	0.001	5	4717	6	20827	0.0265	1.00e+0	3.68	1.00e+0	0.999	0.0029
INTERPRO	Small_GTPase	0.009	44	4717	144	20827	0.0267	1.00e+0	1.35	1.00e+0	0.999	0.0171
INTERPRO	SAP_dom_sf	0.0025	12	4717	27	20827	0.027	1.00e+0	1.96	1.00e+0	0.999	0.00983
INTERPRO	Znf_PHD	0.0062	30	4717	91	20827	0.027	1.00e+0	1.46	1.00e+0	0.999	0.0154
INTERPRO	ARM-like	0.0148	72	4717	254	20827	0.0271	1.00e+0	1.25	1.00e+0	0.999	0.0194
INTERPRO	DnaJ_domain	0.0039	19	4717	51	20827	0.0272	1.00e+0	1.64	1.00e+0	0.999	0.013
INTERPRO	Small_GTPase_Rho	0.0023	11	4717	24	20827	0.0292	1.00e+0	2.02	1.00e+0	0.999	0.0101
INTERPRO	SAP_dom	0.0023	11	4717	24	20827	0.0292	1.00e+0	2.02	1.00e+0	0.999	0.0101
INTERPRO	Laminin/Netrin_ECM	0.0021	10	4717	21	20827	0.0313	1.00e+0	2.1	1.00e+0	0.999	0.0102
INTERPRO	Reg_chr_condens	0.0021	10	4717	21	20827	0.0313	1.00e+0	2.1	1.00e+0	0.999	0.0102
INTERPRO	VHS_dom	0.0012	6	4717	9	20827	0.0328	1.00e+0	2.94	1.00e+0	0.999	0.00594
INTERPRO	WD_repeat_EMAP	0.0012	6	4717	9	20827	0.0328	1.00e+0	2.94	1.00e+0	0.999	0.00594
INTERPRO	TB_dom	0.0012	6	4717	9	20827	0.0328	1.00e+0	2.94	1.00e+0	0.999	0.00594
INTERPRO	MPN	0.0018	9	4717	18	20827	0.0332	1.00e+0	2.21	1.00e+0	0.999	0.01
INTERPRO	C1-like_sf	0.0045	22	4717	63	20827	0.034	1.00e+0	1.54	1.00e+0	0.999	0.0179
INTERPRO	Oxysterol-bd_CS	0.0014	7	4717	12	20827	0.0347	1.00e+0	2.58	1.00e+0	0.999	0.00809
INTERPRO	BAH_sf	0.0014	7	4717	12	20827	0.0347	1.00e+0	2.58	1.00e+0	0.999	0.00809
INTERPRO	HEAT	0.0014	7	4717	12	20827	0.0347	1.00e+0	2.58	1.00e+0	0.999	0.00809
INTERPRO	MATH/TRAF_dom	0.0014	7	4717	12	20827	0.0347	1.00e+0	2.58	1.00e+0	0.999	0.00809
INTERPRO	E3_ubiq-protein_ligase	0.0014	7	4717	12	20827	0.0347	1.00e+0	2.58	1.00e+0	0.999	0.00809
INTERPRO	Oxysterol-bd	0.0014	7	4717	12	20827	0.0347	1.00e+0	2.58	1.00e+0	0.999	0.00809
INTERPRO	OSBP_sf	0.0014	7	4717	12	20827	0.0347	1.00e+0	2.58	1.00e+0	0.999	0.00809
INTERPRO	Sm	0.0025	12	4717	28	20827	0.0356	1.00e+0	1.89	1.00e+0	0.999	0.0137
INTERPRO	Znf_PHD-finger	0.0055	27	4717	82	20827	0.037	1.00e+0	1.45	1.00e+0	0.999	0.0212
INTERPRO	JmjC_dom	0.0029	14	4717	35	20827	0.0373	1.00e+0	1.77	1.00e+0	0.999	0.016
INTERPRO	EGF-like_dom	0.0146	71	4717	254	20827	0.0375	1.00e+0	1.23	1.00e+0	0.999	0.0272
INTERPRO	RluA_PseudoU_synthase	0.0008	4	4717	4	20827	0.0385	1.00e+0	4.42	1.00e+0	0.999	0.00263
INTERPRO	PsdUridine_synth_RsuA/RluA	0.0008	4	4717	4	20827	0.0385	1.00e+0	4.42	1.00e+0	0.999	0.00263
INTERPRO	BAG_dom_sf	0.0008	4	4717	4	20827	0.0385	1.00e+0	4.42	1.00e+0	0.999	0.00263
INTERPRO	I/LWEQ_dom_sf	0.0008	4	4717	4	20827	0.0385	1.00e+0	4.42	1.00e+0	0.999	0.00263
INTERPRO	BAG_chaperone_regulator	0.0008	4	4717	4	20827	0.0385	1.00e+0	4.42	1.00e+0	0.999	0.00263
INTERPRO	TOR1A_C	0.0008	4	4717	4	20827	0.0385	1.00e+0	4.42	1.00e+0	0.999	0.00263
INTERPRO	EF-Tu_GTPase	0.0008	4	4717	4	20827	0.0385	1.00e+0	4.42	1.00e+0	0.999	0.00263
INTERPRO	2Fe2S_fd_BS	0.0008	4	4717	4	20827	0.0385	1.00e+0	4.42	1.00e+0	0.999	0.00263
INTERPRO	HHH_MUS81	0.0008	4	4717	4	20827	0.0385	1.00e+0	4.42	1.00e+0	0.999	0.00263
INTERPRO	SRSF	0.0008	4	4717	4	20827	0.0385	1.00e+0	4.42	1.00e+0	0.999	0.00263
INTERPRO	Tropomyosin	0.0008	4	4717	4	20827	0.0385	1.00e+0	4.42	1.00e+0	0.999	0.00263
INTERPRO	ILWEQ_dom	0.0008	4	4717	4	20827	0.0385	1.00e+0	4.42	1.00e+0	0.999	0.00263
INTERPRO	DEATH-like_dom_sf	0.0068	33	4717	105	20827	0.0387	1.00e+0	1.39	1.00e+0	0.999	0.0237
INTERPRO	FERM_CS	0.0023	11	4717	25	20827	0.039	1.00e+0	1.94	1.00e+0	0.999	0.0144
INTERPRO	Znf_FYVE_PHD	0.0086	42	4717	140	20827	0.0402	1.00e+0	1.32	1.00e+0	0.999	0.0263
INTERPRO	Znf_hrmn_rcpt	0.0035	17	4717	46	20827	0.0411	1.00e+0	1.63	1.00e+0	0.999	0.0198
INTERPRO	Znf_CCCH_sf	0.0031	15	4717	39	20827	0.0418	1.00e+0	1.7	1.00e+0	0.999	0.019
INTERPRO	EPHD	0.0021	10	4717	22	20827	0.0426	1.00e+0	2.01	1.00e+0	0.999	0.015
INTERPRO	Oxoglu/Fe-dep_dioxygenase_dom	0.0021	10	4717	22	20827	0.0426	1.00e+0	2.01	1.00e+0	0.999	0.015
INTERPRO	RCC1/BLIP-II	0.0021	10	4717	22	20827	0.0426	1.00e+0	2.01	1.00e+0	0.999	0.015
INTERPRO	BTB/POZ_dom	0.0107	52	4717	180	20827	0.0433	1.00e+0	1.28	1.00e+0	0.999	0.0299
INTERPRO	PX_dom	0.0037	18	4717	50	20827	0.0444	1.00e+0	1.59	1.00e+0	0.999	0.0222
INTERPRO	Leu-rich_rpt_Cys-con_subtyp	0.0018	9	4717	19	20827	0.0462	1.00e+0	2.09	1.00e+0	0.999	0.0153
INTERPRO	FERM_central	0.0039	19	4717	54	20827	0.0474	1.00e+0	1.55	1.00e+0	0.999	0.0245
INTERPRO	Translation_prot_SH3-like_sf	0.0016	8	4717	16	20827	0.0497	1.00e+0	2.21	1.00e+0	0.999	0.0151
INTERPRO	14-3-3_dom_sf	0.001	5	4717	7	20827	0.0508	1.00e+0	3.15	1.00e+0	0.999	0.00824
INTERPRO	14-3-3_domain	0.001	5	4717	7	20827	0.0508	1.00e+0	3.15	1.00e+0	0.999	0.00824
INTERPRO	DED_dom	0.001	5	4717	7	20827	0.0508	1.00e+0	3.15	1.00e+0	0.999	0.00824
INTERPRO	Galactosyl_T	0.001	5	4717	7	20827	0.0508	1.00e+0	3.15	1.00e+0	0.999	0.00824
INTERPRO	W2_domain	0.001	5	4717	7	20827	0.0508	1.00e+0	3.15	1.00e+0	0.999	0.00824
INTERPRO	Trimer_LpxA-like_sf	0.001	5	4717	7	20827	0.0508	1.00e+0	3.15	1.00e+0	0.999	0.00824
INTERPRO	Nuc_translocat	0.001	5	4717	7	20827	0.0508	1.00e+0	3.15	1.00e+0	0.999	0.00824
INTERPRO	IPK	0.001	5	4717	7	20827	0.0508	1.00e+0	3.15	1.00e+0	0.999	0.00824
INTERPRO	tRNA_SAD	0.001	5	4717	7	20827	0.0508	1.00e+0	3.15	1.00e+0	0.999	0.00824
INTERPRO	E3_ub_ligase_SMURF1	0.001	5	4717	7	20827	0.0508	1.00e+0	3.15	1.00e+0	0.999	0.00824
INTERPRO	Galactosyl_T_N	0.001	5	4717	7	20827	0.0508	1.00e+0	3.15	1.00e+0	0.999	0.00824
INTERPRO	IPK_sf	0.001	5	4717	7	20827	0.0508	1.00e+0	3.15	1.00e+0	0.999	0.00824
INTERPRO	14-3-3	0.001	5	4717	7	20827	0.0508	1.00e+0	3.15	1.00e+0	0.999	0.00824
INTERPRO	AlkB-like	0.001	5	4717	7	20827	0.0508	1.00e+0	3.15	1.00e+0	0.999	0.00824
INTERPRO	14-3-3_CS	0.001	5	4717	7	20827	0.0508	1.00e+0	3.15	1.00e+0	0.999	0.00824
INTERPRO	Integrin_dom_sf	0.0023	11	4717	26	20827	0.0509	1.00e+0	1.87	1.00e+0	0.999	0.02
INTERPRO	DEAD/DEAH_box_helicase_dom	0.0049	24	4717	73	20827	0.051	1.00e+0	1.45	1.00e+0	0.999	0.0291
INTERPRO	Nuclear_hormone_rcpt_NR1	0.0014	7	4717	13	20827	0.0524	1.00e+0	2.38	1.00e+0	0.999	0.0141
INTERPRO	Znf_CXXC	0.0014	7	4717	13	20827	0.0524	1.00e+0	2.38	1.00e+0	0.999	0.0141
INTERPRO	Peptidase_M1_dom	0.0014	7	4717	13	20827	0.0524	1.00e+0	2.38	1.00e+0	0.999	0.0141
INTERPRO	Band_7	0.0014	7	4717	13	20827	0.0524	1.00e+0	2.38	1.00e+0	0.999	0.0141
INTERPRO	S1_domain	0.0012	6	4717	10	20827	0.0535	1.00e+0	2.65	1.00e+0	0.999	0.012
INTERPRO	Ubox_domain	0.0012	6	4717	10	20827	0.0535	1.00e+0	2.65	1.00e+0	0.999	0.012
INTERPRO	Euk_RNA-bind_prot	0.0012	6	4717	10	20827	0.0535	1.00e+0	2.65	1.00e+0	0.999	0.012
INTERPRO	PX_dom_sf	0.0039	19	4717	55	20827	0.056	1.00e+0	1.53	1.00e+0	0.999	0.0297
INTERPRO	FERM_domain	0.0039	19	4717	55	20827	0.056	1.00e+0	1.53	1.00e+0	0.999	0.0297
INTERPRO	LMN_ATRN_NET-like_EGF	0.0021	10	4717	23	20827	0.0563	1.00e+0	1.92	1.00e+0	0.999	0.0213
INTERPRO	Znf_RanBP2_sf	0.0021	10	4717	23	20827	0.0563	1.00e+0	1.92	1.00e+0	0.999	0.0213
INTERPRO	NA-bd_OB-fold	0.006	29	4717	93	20827	0.0582	1.00e+0	1.38	1.00e+0	0.999	0.0358
INTERPRO	AGC-kinase_C	0.0041	20	4717	59	20827	0.0587	1.00e+0	1.5	1.00e+0	0.999	0.032
INTERPRO	SANT/Myb	0.0035	17	4717	48	20827	0.0593	1.00e+0	1.56	1.00e+0	0.999	0.0303
INTERPRO	Nuclear_hrmn_rcpt	0.0035	17	4717	48	20827	0.0593	1.00e+0	1.56	1.00e+0	0.999	0.0303
INTERPRO	NHR-like_dom_sf	0.0035	17	4717	48	20827	0.0593	1.00e+0	1.56	1.00e+0	0.999	0.0303
INTERPRO	Nucl_hrmn_rcpt_lig-bd	0.0035	17	4717	48	20827	0.0593	1.00e+0	1.56	1.00e+0	0.999	0.0303
INTERPRO	FERM/acyl-CoA-bd_prot_sf	0.0039	19	4717	56	20827	0.0656	1.00e+0	1.5	1.00e+0	0.999	0.0357
INTERPRO	Kelch-typ_b-propeller	0.0049	24	4717	75	20827	0.0671	1.00e+0	1.41	1.00e+0	0.999	0.0397
INTERPRO	Laminin_N	0.0016	8	4717	17	20827	0.0684	1.00e+0	2.08	1.00e+0	0.999	0.0229
INTERPRO	EGF_dom	0.0016	8	4717	17	20827	0.0684	1.00e+0	2.08	1.00e+0	0.999	0.0229
INTERPRO	cDENN_dom	0.0016	8	4717	17	20827	0.0684	1.00e+0	2.08	1.00e+0	0.999	0.0229
INTERPRO	Znf_CCCH	0.0043	21	4717	64	20827	0.0707	1.00e+0	1.45	1.00e+0	0.999	0.0403
INTERPRO	SKP1/BTB/POZ_sf	0.0109	53	4717	190	20827	0.0722	1.00e+0	1.23	1.00e+0	0.999	0.0521
INTERPRO	Palmitoyltrfase_DHHC	0.0021	10	4717	24	20827	0.0726	1.00e+0	1.84	1.00e+0	0.999	0.0292
INTERPRO	PDZ_sf	0.0094	46	4717	162	20827	0.0727	1.00e+0	1.25	1.00e+0	0.999	0.0511
INTERPRO	Gelsolin-like_dom	0.0014	7	4717	14	20827	0.0747	1.00e+0	2.21	1.00e+0	0.999	0.0228
INTERPRO	Peptidase_M4/M1_CTD_sf	0.0014	7	4717	14	20827	0.0747	1.00e+0	2.21	1.00e+0	0.999	0.0228
INTERPRO	Annexin_repeat_CS	0.0014	7	4717	14	20827	0.0747	1.00e+0	2.21	1.00e+0	0.999	0.0228
INTERPRO	Annexin_sf	0.0014	7	4717	14	20827	0.0747	1.00e+0	2.21	1.00e+0	0.999	0.0228
INTERPRO	Snf7_fam	0.0014	7	4717	14	20827	0.0747	1.00e+0	2.21	1.00e+0	0.999	0.0228
INTERPRO	Znf_UBP	0.0014	7	4717	14	20827	0.0747	1.00e+0	2.21	1.00e+0	0.999	0.0228
INTERPRO	Annexin	0.0014	7	4717	14	20827	0.0747	1.00e+0	2.21	1.00e+0	0.999	0.0228
INTERPRO	Aminopeptidase_N-like_N_sf	0.0014	7	4717	14	20827	0.0747	1.00e+0	2.21	1.00e+0	0.999	0.0228
INTERPRO	Annexin_repeat	0.0014	7	4717	14	20827	0.0747	1.00e+0	2.21	1.00e+0	0.999	0.0228
INTERPRO	Znf_NHR/GATA	0.0039	19	4717	57	20827	0.0764	1.00e+0	1.47	1.00e+0	0.999	0.0425
INTERPRO	Pkinase_C	0.0027	13	4717	35	20827	0.0786	1.00e+0	1.64	1.00e+0	0.999	0.0374
INTERPRO	DNA_pol_lamdba_lyase_dom_sf	0.0008	4	4717	5	20827	0.0802	1.00e+0	3.53	1.00e+0	0.999	0.0108
INTERPRO	DNA_glycosylase	0.0008	4	4717	5	20827	0.0802	1.00e+0	3.53	1.00e+0	0.999	0.0108
INTERPRO	SPIN-DOC_Znf-C2H2	0.0008	4	4717	5	20827	0.0802	1.00e+0	3.53	1.00e+0	0.999	0.0108
INTERPRO	Mtc	0.0008	4	4717	5	20827	0.0802	1.00e+0	3.53	1.00e+0	0.999	0.0108
INTERPRO	GHMP_kinase_C_sf	0.0008	4	4717	5	20827	0.0802	1.00e+0	3.53	1.00e+0	0.999	0.0108
INTERPRO	ESCRT_assembly_dom	0.0008	4	4717	5	20827	0.0802	1.00e+0	3.53	1.00e+0	0.999	0.0108
INTERPRO	GDP_dissociation_inhibitor	0.0008	4	4717	5	20827	0.0802	1.00e+0	3.53	1.00e+0	0.999	0.0108
INTERPRO	SCAMP	0.0008	4	4717	5	20827	0.0802	1.00e+0	3.53	1.00e+0	0.999	0.0108
INTERPRO	IMP_DH_GMPRt	0.0008	4	4717	5	20827	0.0802	1.00e+0	3.53	1.00e+0	0.999	0.0108
INTERPRO	IMP_DH/GMP_Rdtase_CS	0.0008	4	4717	5	20827	0.0802	1.00e+0	3.53	1.00e+0	0.999	0.0108
INTERPRO	LAMB1-4_helical	0.0008	4	4717	5	20827	0.0802	1.00e+0	3.53	1.00e+0	0.999	0.0108
INTERPRO	Ras_GTPase	0.0012	6	4717	11	20827	0.0803	1.00e+0	2.41	1.00e+0	0.999	0.0214
INTERPRO	Fib_collagen_C	0.0012	6	4717	11	20827	0.0803	1.00e+0	2.41	1.00e+0	0.999	0.0214
INTERPRO	Transl_elong_EF1A/Init_IF2_C	0.0012	6	4717	11	20827	0.0803	1.00e+0	2.41	1.00e+0	0.999	0.0214
INTERPRO	Insulin_GF-bd_Cys-rich_CS	0.0012	6	4717	11	20827	0.0803	1.00e+0	2.41	1.00e+0	0.999	0.0214
INTERPRO	CAT-like_dom_sf	0.0012	6	4717	11	20827	0.0803	1.00e+0	2.41	1.00e+0	0.999	0.0214
INTERPRO	BAH_dom	0.0012	6	4717	11	20827	0.0803	1.00e+0	2.41	1.00e+0	0.999	0.0214
INTERPRO	UIM_dom	0.0018	9	4717	21	20827	0.0812	1.00e+0	1.89	1.00e+0	0.999	0.0313
INTERPRO	Tripartite_DENN	0.0018	9	4717	21	20827	0.0812	1.00e+0	1.89	1.00e+0	0.999	0.0313
INTERPRO	FERM_N	0.0023	11	4717	28	20827	0.0813	1.00e+0	1.73	1.00e+0	0.999	0.0356
INTERPRO	Nucleotide-diphossugar_trans	0.0057	28	4717	92	20827	0.0813	1.00e+0	1.34	1.00e+0	0.999	0.0515
INTERPRO	PTB	0.001	5	4717	8	20827	0.0837	1.00e+0	2.76	1.00e+0	0.999	0.0179
INTERPRO	Laminin_IV	0.001	5	4717	8	20827	0.0837	1.00e+0	2.76	1.00e+0	0.999	0.0179
INTERPRO	Villin/Gelsolin	0.001	5	4717	8	20827	0.0837	1.00e+0	2.76	1.00e+0	0.999	0.0179
INTERPRO	Cupin_8	0.001	5	4717	8	20827	0.0837	1.00e+0	2.76	1.00e+0	0.999	0.0179
INTERPRO	Thr/Ala-tRNA-synth_IIc_edit	0.001	5	4717	8	20827	0.0837	1.00e+0	2.76	1.00e+0	0.999	0.0179
INTERPRO	Matrin/U1-C_Znf_C2H2	0.001	5	4717	8	20827	0.0837	1.00e+0	2.76	1.00e+0	0.999	0.0179
INTERPRO	PInositol-4/5-P-5/4-kinase	0.001	5	4717	8	20827	0.0837	1.00e+0	2.76	1.00e+0	0.999	0.0179
INTERPRO	Helicase/UvrB_N	0.001	5	4717	8	20827	0.0837	1.00e+0	2.76	1.00e+0	0.999	0.0179
INTERPRO	RGS_sf	0.0029	14	4717	39	20827	0.0839	1.00e+0	1.58	1.00e+0	0.999	0.0419
INTERPRO	Rossmann-like_a/b/a_fold	0.0031	15	4717	43	20827	0.0885	1.00e+0	1.54	1.00e+0	0.999	0.046
INTERPRO	Small_GTPase_Rab	0.0016	8	4717	18	20827	0.0908	1.00e+0	1.96	1.00e+0	0.999	0.0332
INTERPRO	ECM_Assembly_Org	0.0016	8	4717	18	20827	0.0908	1.00e+0	1.96	1.00e+0	0.999	0.0332
INTERPRO	Znf_RanBP2	0.0021	10	4717	25	20827	0.0915	1.00e+0	1.77	1.00e+0	0.999	0.0391
INTERPRO	DAG/PE-bd	0.0021	10	4717	25	20827	0.0915	1.00e+0	1.77	1.00e+0	0.999	0.0391
INTERPRO	AAA+_ATPase	0.0082	40	4717	141	20827	0.0942	1.00e+0	1.25	1.00e+0	0.999	0.066
INTERPRO	HAD-like_sf	0.0051	25	4717	82	20827	0.0985	1.00e+0	1.35	1.00e+0	0.999	0.062
INTERPRO	SMAD_FHA_dom_sf	0.0037	18	4717	55	20827	0.0987	1.00e+0	1.45	1.00e+0	0.999	0.0561
INTERPRO	Mt_carrier_dom_sf	0.0037	18	4717	55	20827	0.0987	1.00e+0	1.45	1.00e+0	0.999	0.0561
INTERPRO	Mitochondrial_sb/sol_carrier	0.0037	18	4717	55	20827	0.0987	1.00e+0	1.45	1.00e+0	0.999	0.0561
KEGG_PATHWAY	Endocytosis	0.0226	110	2204	252	9496	7.68e-13	2.75e-10	1.88	2.75e-10	1.77e-10	2.99e-13
KEGG_PATHWAY	Pathways in cancer	0.0394	192	2204	533	9496	7.77e-12	1.39e-09	1.55	2.78e-09	8.93e-10	4.2e-12
KEGG_PATHWAY	Salmonella infection	0.0216	105	2204	251	9496	5.96e-11	7.11e-09	1.8	2.13e-08	4.57e-09	2.49e-11
KEGG_PATHWAY	Focal adhesion	0.0183	89	2204	203	9496	1.12e-10	1e-08	1.89	4.01e-08	6.44e-09	4.32e-11
KEGG_PATHWAY	Proteoglycans in cancer	0.0174	85	2204	204	9496	6.04e-09	4.32e-07	1.8	2.16e-06	2.78e-07	2.54e-09
KEGG_PATHWAY	Regulation of actin cytoskeleton	0.0191	93	2204	232	9496	1.09e-08	6.48e-07	1.73	3.89e-06	4.16e-07	4.87e-09
KEGG_PATHWAY	Shigellosis	0.0201	98	2204	253	9496	3.23e-08	1.65e-06	1.67	1.16e-05	1.06e-06	1.53e-08
KEGG_PATHWAY	Human papillomavirus infection	0.0248	121	2204	333	9496	5.04e-08	2.25e-06	1.57	1.8e-05	1.45e-06	2.65e-08
KEGG_PATHWAY	PI3K-Akt signaling pathway	0.0263	128	2204	362	9496	1.2e-07	4.79e-06	1.52	4.31e-05	3.08e-06	6.59e-08
KEGG_PATHWAY	Apoptosis	0.0123	60	2204	137	9496	1.74e-07	6.24e-06	1.89	6.24e-05	4.01e-06	6.73e-08
KEGG_PATHWAY	Cytoskeleton in muscle cells	0.0183	89	2204	233	9496	3.07e-07	9.98e-06	1.65	0.00011	6.41e-06	1.49e-07
KEGG_PATHWAY	Hepatitis B	0.0138	67	2204	163	9496	5.3e-07	1.58e-05	1.77	0.00019	1.02e-05	2.28e-07
KEGG_PATHWAY	Protein processing in endoplasmic reticulum	0.014	68	2204	172	9496	2.25e-06	5.89e-05	1.7	0.000806	3.79e-05	1.03e-06
KEGG_PATHWAY	Small cell lung cancer	0.0088	43	2204	93	9496	2.3e-06	5.89e-05	1.99	0.000824	3.79e-05	8.08e-07
KEGG_PATHWAY	Chronic myeloid leukemia	0.0076	37	2204	77	9496	4.51e-06	0.000108	2.07	0.00161	6.91e-05	1.48e-06
KEGG_PATHWAY	Pathogenic Escherichia coli infection	0.0156	76	2204	203	9496	5.84e-06	0.000131	1.61	0.00209	8.4e-05	2.92e-06
KEGG_PATHWAY	Colorectal cancer	0.0082	40	2204	87	9496	6.54e-06	0.000138	1.98	0.00234	8.85e-05	2.32e-06
KEGG_PATHWAY	mRNA surveillance pathway	0.0092	45	2204	103	9496	8.07e-06	0.000161	1.88	0.00289	0.000103	3.13e-06
KEGG_PATHWAY	Ubiquitin mediated proteolysis	0.0117	57	2204	142	9496	9.76e-06	0.000184	1.73	0.00349	0.000118	4.36e-06
KEGG_PATHWAY	Human T-cell leukemia virus 1 infection	0.0166	81	2204	224	9496	1.26e-05	0.000225	1.56	0.00449	0.000145	6.63e-06
KEGG_PATHWAY	Nucleocytoplasmic transport	0.0094	46	2204	108	9496	1.4e-05	0.000238	1.84	0.00498	0.000153	5.64e-06
KEGG_PATHWAY	Yersinia infection	0.0113	55	2204	138	9496	1.82e-05	0.000296	1.72	0.00649	0.00019	8.21e-06
KEGG_PATHWAY	Renal cell carcinoma	0.0068	33	2204	70	9496	2.67e-05	0.000399	2.03	0.00952	0.000256	9.05e-06
KEGG_PATHWAY	Neurotrophin signaling pathway	0.0101	49	2204	120	9496	2.68e-05	0.000399	1.76	0.00953	0.000256	1.16e-05
KEGG_PATHWAY	Cellular senescence	0.0123	60	2204	157	9496	3.17e-05	0.000453	1.65	0.0113	0.000291	1.53e-05
KEGG_PATHWAY	Pancreatic cancer	0.0072	35	2204	77	9496	3.71e-05	0.00051	1.96	0.0132	0.000328	1.34e-05
KEGG_PATHWAY	Fc gamma R-mediated phagocytosis	0.0086	42	2204	99	9496	3.93e-05	0.000519	1.83	0.014	0.000334	1.6e-05
KEGG_PATHWAY	Human cytomegalovirus infection	0.0164	80	2204	227	9496	4.06e-05	0.000519	1.52	0.0144	0.000334	2.22e-05
KEGG_PATHWAY	Coronavirus disease - COVID-19	0.017	83	2204	238	9496	4.39e-05	0.000542	1.5	0.0156	0.000348	2.44e-05
KEGG_PATHWAY	Autophagy - animal	0.0129	63	2204	169	9496	4.69e-05	0.000559	1.61	0.0166	0.000359	2.35e-05
KEGG_PATHWAY	Bacterial invasion of epithelial cells	0.0072	35	2204	78	9496	5.12e-05	0.000591	1.93	0.0182	0.00038	1.89e-05
KEGG_PATHWAY	Viral carcinogenesis	0.015	73	2204	205	9496	6.29e-05	0.000703	1.53	0.0223	0.000452	3.38e-05
KEGG_PATHWAY	Nucleotide metabolism	0.0076	37	2204	85	9496	6.53e-05	0.000709	1.88	0.0231	0.000455	2.54e-05
KEGG_PATHWAY	EGFR tyrosine kinase inhibitor resistance	0.0072	35	2204	80	9496	9.51e-05	0.001	1.88	0.0335	0.000643	3.67e-05
KEGG_PATHWAY	AGE-RAGE signaling pathway in diabetic complications	0.0084	41	2204	101	9496	0.000157	0.00157	1.75	0.0548	0.00101	6.88e-05
KEGG_PATHWAY	Cell cycle	0.0119	58	2204	158	9496	0.000157	0.00157	1.58	0.0548	0.00101	8.08e-05
KEGG_PATHWAY	Cushing syndrome	0.0117	57	2204	155	9496	0.000171	0.00166	1.58	0.0595	0.00106	8.76e-05
KEGG_PATHWAY	Biosynthesis of nucleotide sugars	0.0041	20	2204	37	9496	0.000177	0.00166	2.33	0.0613	0.00107	4.64e-05
KEGG_PATHWAY	Mitophagy - animal	0.0086	42	2204	105	9496	0.000189	0.00173	1.72	0.0653	0.00111	8.44e-05
KEGG_PATHWAY	ErbB signaling pathway	0.0074	36	2204	86	9496	0.000213	0.00191	1.8	0.0734	0.00122	8.85e-05
KEGG_PATHWAY	Insulin resistance	0.0088	43	2204	109	9496	0.000223	0.00195	1.7	0.0767	0.00125	0.000102
KEGG_PATHWAY	Hippo signaling pathway	0.0117	57	2204	157	9496	0.000251	0.00214	1.56	0.0861	0.00138	0.000131
KEGG_PATHWAY	Kaposi sarcoma-associated herpesvirus infection	0.014	68	2204	196	9496	0.000275	0.00224	1.49	0.0937	0.00144	0.000154
KEGG_PATHWAY	Amino sugar and nucleotide sugar metabolism	0.0041	20	2204	38	9496	0.000277	0.00224	2.27	0.0944	0.00144	7.67e-05
KEGG_PATHWAY	HIF-1 signaling pathway	0.0088	43	2204	110	9496	0.000281	0.00224	1.68	0.0957	0.00144	0.00013
KEGG_PATHWAY	Bladder cancer	0.0043	21	2204	41	9496	0.000294	0.00228	2.21	0.0999	0.00147	8.58e-05
KEGG_PATHWAY	mTOR signaling pathway	0.0117	57	2204	158	9496	0.000303	0.00228	1.55	0.103	0.00147	0.000159
KEGG_PATHWAY	Base excision repair	0.0045	22	2204	44	9496	0.000306	0.00228	2.15	0.104	0.00147	9.33e-05
KEGG_PATHWAY	Pathways of neurodegeneration - multiple diseases	0.0298	145	2204	483	9496	0.000342	0.0025	1.29	0.115	0.0016	0.00024
KEGG_PATHWAY	Necroptosis	0.0117	57	2204	159	9496	0.000364	0.00261	1.54	0.122	0.00167	0.000193
KEGG_PATHWAY	Fluid shear stress and atherosclerosis	0.0107	52	2204	142	9496	0.000386	0.00271	1.58	0.129	0.00174	0.000198
KEGG_PATHWAY	Hepatocellular carcinoma	0.0123	60	2204	170	9496	0.000399	0.00274	1.52	0.133	0.00176	0.000217
KEGG_PATHWAY	Parkinson disease	0.0181	88	2204	271	9496	0.000422	0.00285	1.4	0.14	0.00183	0.00026
KEGG_PATHWAY	ECM-receptor interaction	0.0074	36	2204	89	9496	0.000463	0.00307	1.74	0.153	0.00197	0.000203
KEGG_PATHWAY	Relaxin signaling pathway	0.0099	48	2204	130	9496	0.000542	0.00352	1.59	0.176	0.00226	0.000275
KEGG_PATHWAY	GnRH signaling pathway	0.0076	37	2204	93	9496	0.00055	0.00352	1.71	0.179	0.00226	0.000248
KEGG_PATHWAY	ATP-dependent chromatin remodeling	0.009	44	2204	117	9496	0.000619	0.00389	1.62	0.199	0.0025	0.000305
KEGG_PATHWAY	Insulin signaling pathway	0.0103	50	2204	138	9496	0.00067	0.00413	1.56	0.213	0.00266	0.000349
KEGG_PATHWAY	Acute myeloid leukemia	0.006	29	2204	68	9496	0.000709	0.0043	1.84	0.224	0.00276	0.000285
KEGG_PATHWAY	Tight junction	0.0121	59	2204	170	9496	0.000724	0.00432	1.5	0.228	0.00278	0.000404
KEGG_PATHWAY	Endometrial cancer	0.0053	26	2204	59	9496	0.000817	0.00477	1.9	0.254	0.00306	0.000311
KEGG_PATHWAY	Parathyroid hormone synthesis, secretion and action	0.0088	43	2204	115	9496	0.000825	0.00477	1.61	0.256	0.00306	0.00041
KEGG_PATHWAY	AMPK signaling pathway	0.0092	45	2204	122	9496	0.000851	0.00484	1.59	0.263	0.00311	0.000432
KEGG_PATHWAY	Lysosome	0.0099	48	2204	133	9496	0.00096	0.00537	1.55	0.291	0.00345	0.000503
KEGG_PATHWAY	Endocrine resistance	0.0078	38	2204	99	9496	0.00101	0.00555	1.65	0.303	0.00357	0.00048
KEGG_PATHWAY	Prostate cancer	0.0082	40	2204	106	9496	0.00106	0.00575	1.63	0.316	0.00369	0.000518
KEGG_PATHWAY	Non-small cell lung cancer	0.0062	30	2204	73	9496	0.00114	0.00609	1.77	0.335	0.00391	0.000487
KEGG_PATHWAY	Hepatitis C	0.0113	55	2204	159	9496	0.00122	0.00643	1.49	0.355	0.00413	0.000684
KEGG_PATHWAY	Alzheimer disease	0.024	117	2204	391	9496	0.00153	0.00794	1.29	0.422	0.0051	0.00106
KEGG_PATHWAY	Inositol phosphate metabolism	0.0064	31	2204	78	9496	0.00174	0.00866	1.71	0.463	0.00556	0.000782
KEGG_PATHWAY	Rap1 signaling pathway	0.0142	69	2204	212	9496	0.00175	0.00866	1.4	0.466	0.00556	0.00107
KEGG_PATHWAY	Apelin signaling pathway	0.0101	49	2204	140	9496	0.00178	0.00866	1.51	0.471	0.00556	0.000975
KEGG_PATHWAY	Herpes simplex virus 1 infection	0.0125	61	2204	183	9496	0.00179	0.00866	1.44	0.473	0.00556	0.00106
KEGG_PATHWAY	TNF signaling pathway	0.0088	43	2204	119	9496	0.00179	0.00866	1.56	0.474	0.00556	0.000936
KEGG_PATHWAY	RNA polymerase	0.0035	17	2204	34	9496	0.0019	0.00905	2.15	0.493	0.00582	0.000581
KEGG_PATHWAY	Amyotrophic lateral sclerosis	0.0228	111	2204	371	9496	0.00205	0.00964	1.29	0.52	0.00619	0.00142
KEGG_PATHWAY	Phospholipase D signaling pathway	0.0105	51	2204	149	9496	0.00242	0.0112	1.47	0.58	0.00717	0.00137
KEGG_PATHWAY	Adherens junction	0.0072	35	2204	93	9496	0.00243	0.0112	1.62	0.582	0.00717	0.00119
KEGG_PATHWAY	Polycomb repressive complex	0.0066	32	2204	83	9496	0.00253	0.0114	1.66	0.596	0.00735	0.00119
KEGG_PATHWAY	Vasopressin-regulated water reabsorption	0.0041	20	2204	44	9496	0.00258	0.0116	1.96	0.604	0.00742	0.000933
KEGG_PATHWAY	Hippo signaling pathway - multiple species	0.0031	15	2204	29	9496	0.00268	0.0118	2.23	0.617	0.00761	0.000773
KEGG_PATHWAY	Apoptosis - multiple species	0.0033	16	2204	32	9496	0.00274	0.012	2.15	0.626	0.00768	0.00084
KEGG_PATHWAY	Metabolic pathways	0.0844	411	2204	1583	9496	0.00307	0.0133	1.12	0.668	0.00852	0.00264
KEGG_PATHWAY	Phosphatidylinositol signaling system	0.0074	36	2204	98	9496	0.00332	0.0141	1.58	0.696	0.00908	0.00169
KEGG_PATHWAY	NF-kappa B signaling pathway	0.0078	38	2204	105	9496	0.00335	0.0141	1.56	0.7	0.00908	0.00174
KEGG_PATHWAY	Glycosaminoglycan biosynthesis - chondroitin sulfate / dermatan sulfate	0.0025	12	2204	21	9496	0.00343	0.0143	2.46	0.708	0.00918	0.000823
KEGG_PATHWAY	MAPK signaling pathway	0.0187	91	2204	300	9496	0.00348	0.0143	1.31	0.712	0.00919	0.00236
KEGG_PATHWAY	p53 signaling pathway	0.006	29	2204	75	9496	0.00401	0.0163	1.67	0.763	0.0105	0.00188
KEGG_PATHWAY	Huntington disease	0.0191	93	2204	311	9496	0.00489	0.0197	1.29	0.827	0.0126	0.00338
KEGG_PATHWAY	Breast cancer	0.0101	49	2204	148	9496	0.00614	0.0244	1.43	0.89	0.0157	0.00364
KEGG_PATHWAY	Prion disease	0.017	83	2204	278	9496	0.00821	0.0323	1.29	0.948	0.0208	0.00567
KEGG_PATHWAY	Growth hormone synthesis, secretion and action	0.0084	41	2204	122	9496	0.00958	0.0373	1.45	0.968	0.024	0.00555
KEGG_PATHWAY	FoxO signaling pathway	0.009	44	2204	133	9496	0.0097	0.0374	1.43	0.97	0.024	0.00575
KEGG_PATHWAY	Glioma	0.0057	28	2204	76	9496	0.00994	0.0377	1.59	0.972	0.0242	0.00501
KEGG_PATHWAY	Ras signaling pathway	0.0148	72	2204	238	9496	0.0101	0.0377	1.3	0.973	0.0242	0.00681
KEGG_PATHWAY	Platelet activation	0.0086	42	2204	126	9496	0.0101	0.0377	1.44	0.974	0.0242	0.00592
KEGG_PATHWAY	Chemical carcinogenesis - reactive oxygen species	0.0142	69	2204	227	9496	0.0105	0.0384	1.31	0.977	0.0247	0.00706
KEGG_PATHWAY	Melanogenesis	0.0072	35	2204	101	9496	0.0105	0.0384	1.49	0.977	0.0247	0.00581
KEGG_PATHWAY	Motor proteins	0.0125	61	2204	197	9496	0.0108	0.0391	1.33	0.98	0.0251	0.00707
KEGG_PATHWAY	Lipid and atherosclerosis	0.0135	66	2204	216	9496	0.0109	0.0392	1.32	0.981	0.0252	0.00729
KEGG_PATHWAY	Vascular smooth muscle contraction	0.009	44	2204	134	9496	0.0112	0.0394	1.41	0.982	0.0253	0.00668
KEGG_PATHWAY	C-type lectin receptor signaling pathway	0.0074	36	2204	105	9496	0.0112	0.0394	1.48	0.982	0.0253	0.00631
KEGG_PATHWAY	Basal cell carcinoma	0.0049	24	2204	63	9496	0.0117	0.0405	1.64	0.985	0.026	0.00558
KEGG_PATHWAY	Efferocytosis	0.0103	50	2204	157	9496	0.0125	0.0429	1.37	0.989	0.0276	0.0078
KEGG_PATHWAY	Human immunodeficiency virus 1 infection	0.0133	65	2204	214	9496	0.0132	0.0451	1.31	0.992	0.029	0.00889
KEGG_PATHWAY	Choline metabolism in cancer	0.007	34	2204	99	9496	0.0135	0.0458	1.48	0.992	0.0294	0.00758
KEGG_PATHWAY	Prolactin signaling pathway	0.0053	26	2204	71	9496	0.0144	0.0483	1.58	0.995	0.031	0.00733
KEGG_PATHWAY	Alcoholic liver disease	0.0094	46	2204	144	9496	0.0158	0.0517	1.38	0.997	0.0332	0.0098
KEGG_PATHWAY	Spinocerebellar ataxia	0.0094	46	2204	144	9496	0.0158	0.0517	1.38	0.997	0.0332	0.0098
KEGG_PATHWAY	Epstein-Barr virus infection	0.0127	62	2204	205	9496	0.017	0.0553	1.3	0.998	0.0355	0.0115
KEGG_PATHWAY	Pyrimidine metabolism	0.0045	22	2204	58	9496	0.0171	0.0553	1.63	0.998	0.0355	0.00824
KEGG_PATHWAY	Longevity regulating pathway	0.0064	31	2204	90	9496	0.018	0.0575	1.48	0.998	0.0369	0.00999
KEGG_PATHWAY	Toxoplasmosis	0.0076	37	2204	112	9496	0.0186	0.0588	1.42	0.999	0.0378	0.011
KEGG_PATHWAY	Fructose and mannose metabolism	0.0031	15	2204	35	9496	0.0195	0.0613	1.85	0.999	0.0394	0.00775
KEGG_PATHWAY	Biosynthesis of cofactors	0.0099	48	2204	154	9496	0.0213	0.0659	1.34	1.00e+0	0.0424	0.0137
KEGG_PATHWAY	Estrogen signaling pathway	0.009	44	2204	139	9496	0.0214	0.0659	1.36	1.00e+0	0.0424	0.0134
KEGG_PATHWAY	Nucleotide excision repair	0.0047	23	2204	63	9496	0.0231	0.0706	1.57	1.00e+0	0.0454	0.0117
KEGG_PATHWAY	Oxytocin signaling pathway	0.0099	48	2204	155	9496	0.0239	0.0726	1.33	1.00e+0	0.0467	0.0155
KEGG_PATHWAY	VEGF signaling pathway	0.0045	22	2204	60	9496	0.0254	0.0763	1.58	1.00e+0	0.049	0.0128
KEGG_PATHWAY	Biosynthesis of various nucleotide sugars	0.0021	10	2204	20	9496	0.0258	0.077	2.15	1.00e+0	0.0495	0.00801
KEGG_PATHWAY	Chemical carcinogenesis - receptor activation	0.0131	64	2204	217	9496	0.026	0.077	1.27	1.00e+0	0.0495	0.0182
KEGG_PATHWAY	SNARE interactions in vesicular transport	0.0029	14	2204	33	9496	0.0274	0.0803	1.83	1.00e+0	0.0516	0.011
KEGG_PATHWAY	Non-alcoholic fatty liver disease	0.0099	48	2204	157	9496	0.0298	0.0869	1.32	1.00e+0	0.0558	0.0197
KEGG_PATHWAY	PD-L1 expression and PD-1 checkpoint pathway in cancer	0.0062	30	2204	90	9496	0.0312	0.09	1.44	1.00e+0	0.0578	0.0181
KEGG_PATHWAY	Gastric cancer	0.0094	46	2204	150	9496	0.0319	0.0912	1.32	1.00e+0	0.0586	0.0209
KEGG_PATHWAY	IgSF CAM signaling	0.0174	85	2204	302	9496	0.0332	0.0942	1.21	1.00e+0	0.0605	0.0247
KEGG_PATHWAY	Aldosterone synthesis and secretion	0.0066	32	2204	98	9496	0.0341	0.096	1.41	1.00e+0	0.0617	0.0204
KEGG_PATHWAY	Purine metabolism	0.0082	40	2204	128	9496	0.0345	0.0966	1.35	1.00e+0	0.062	0.022
KEGG_PATHWAY	Notch signaling pathway	0.0045	22	2204	62	9496	0.0363	0.101	1.53	1.00e+0	0.0647	0.0192
KEGG_PATHWAY	IL-17 signaling pathway	0.0064	31	2204	95	9496	0.0374	0.103	1.41	1.00e+0	0.0662	0.0224
KEGG_PATHWAY	Gap junction	0.0062	30	2204	92	9496	0.0412	0.112	1.4	1.00e+0	0.072	0.0246
KEGG_PATHWAY	Thyroid hormone signaling pathway	0.0078	38	2204	122	9496	0.0413	0.112	1.34	1.00e+0	0.072	0.0264
KEGG_PATHWAY	Axon guidance	0.0111	54	2204	184	9496	0.0442	0.117	1.26	1.00e+0	0.0754	0.0308
KEGG_PATHWAY	Hedgehog signaling pathway	0.0041	20	2204	56	9496	0.0443	0.117	1.54	1.00e+0	0.0754	0.0231
KEGG_PATHWAY	N-Glycan biosynthesis	0.0041	20	2204	56	9496	0.0443	0.117	1.54	1.00e+0	0.0754	0.0231
KEGG_PATHWAY	Ferroptosis	0.0033	16	2204	42	9496	0.0453	0.119	1.64	1.00e+0	0.0767	0.0215
KEGG_PATHWAY	Central carbon metabolism in cancer	0.0049	24	2204	71	9496	0.0482	0.126	1.46	1.00e+0	0.0809	0.0272
KEGG_PATHWAY	Proteasome	0.0035	17	2204	46	9496	0.0499	0.128	1.59	1.00e+0	0.0824	0.0247
KEGG_PATHWAY	Measles	0.0086	42	2204	139	9496	0.0501	0.128	1.3	1.00e+0	0.0824	0.0335
KEGG_PATHWAY	cGMP-PKG signaling pathway	0.0101	49	2204	166	9496	0.0502	0.128	1.27	1.00e+0	0.0824	0.0347
KEGG_PATHWAY	Platinum drug resistance	0.0051	25	2204	75	9496	0.0505	0.128	1.44	1.00e+0	0.0824	0.0292
KEGG_PATHWAY	DNA replication	0.0029	14	2204	36	9496	0.0552	0.139	1.68	1.00e+0	0.0895	0.0254
KEGG_PATHWAY	RIG-I-like receptor signaling pathway	0.0049	24	2204	72	9496	0.0558	0.14	1.44	1.00e+0	0.0897	0.0321
KEGG_PATHWAY	Thermogenesis	0.0135	66	2204	234	9496	0.0567	0.141	1.22	1.00e+0	0.0906	0.0418
KEGG_PATHWAY	Non-homologous end-joining	0.0014	7	2204	13	9496	0.0582	0.144	2.32	1.00e+0	0.0923	0.0161
KEGG_PATHWAY	Glucagon signaling pathway	0.0068	33	2204	107	9496	0.0649	0.159	1.33	1.00e+0	0.102	0.0419
KEGG_PATHWAY	Glycosylphosphatidylinositol (GPI)-anchor biosynthesis	0.0025	12	2204	30	9496	0.0675	0.163	1.72	1.00e+0	0.105	0.0297
KEGG_PATHWAY	Citrate cycle (TCA cycle)	0.0025	12	2204	30	9496	0.0675	0.163	1.72	1.00e+0	0.105	0.0297
KEGG_PATHWAY	Thyroid cancer	0.0029	14	2204	37	9496	0.0677	0.163	1.63	1.00e+0	0.105	0.0323
KEGG_PATHWAY	NOD-like receptor signaling pathway	0.0111	54	2204	189	9496	0.0682	0.163	1.23	1.00e+0	0.105	0.0492
KEGG_PATHWAY	Transcriptional misregulation in cancer	0.0117	57	2204	201	9496	0.0692	0.164	1.22	1.00e+0	0.105	0.0504
KEGG_PATHWAY	Diabetic cardiomyopathy	0.0119	58	2204	205	9496	0.0694	0.164	1.22	1.00e+0	0.105	0.0508
KEGG_PATHWAY	Adipocytokine signaling pathway	0.0047	23	2204	70	9496	0.0708	0.166	1.42	1.00e+0	0.106	0.0415
KEGG_PATHWAY	Osteoclast differentiation	0.0086	42	2204	143	9496	0.0742	0.173	1.27	1.00e+0	0.111	0.0513
KEGG_PATHWAY	Circadian rhythm	0.0027	13	2204	34	9496	0.0751	0.173	1.65	1.00e+0	0.111	0.0353
KEGG_PATHWAY	Cysteine and methionine metabolism	0.0037	18	2204	52	9496	0.0756	0.173	1.49	1.00e+0	0.111	0.0411
KEGG_PATHWAY	Pertussis	0.0051	25	2204	78	9496	0.0758	0.173	1.38	1.00e+0	0.111	0.0461
KEGG_PATHWAY	Epithelial cell signaling in Helicobacter pylori infection	0.0047	23	2204	71	9496	0.081	0.183	1.4	1.00e+0	0.118	0.0484
KEGG_PATHWAY	JAK-STAT signaling pathway	0.0099	48	2204	168	9496	0.0846	0.19	1.23	1.00e+0	0.122	0.0608
KEGG_PATHWAY	TGF-beta signaling pathway	0.0068	33	2204	110	9496	0.0894	0.2	1.29	1.00e+0	0.128	0.0596
KEGG_PATHWAY	Sulfur relay system	0.001	5	2204	8	9496	0.0903	0.201	2.69	1.00e+0	0.129	0.0198
KEGG_PATHWAY	Inflammatory mediator regulation of TRP channels	0.0062	30	2204	99	9496	0.0949	0.21	1.31	1.00e+0	0.135	0.0623
KEGG_PATHWAY	Cortisol synthesis and secretion	0.0043	21	2204	65	9496	0.0987	0.217	1.39	1.00e+0	0.139	0.059
KEGG_PATHWAY	Wnt signaling pathway	0.0101	49	2204	174	9496	0.0996	0.217	1.21	1.00e+0	0.14	0.0729
OMIM_DISEASE	Colorectal cancer, somatic	0.0016	8	1436	17	6165	0.0775	1.00e+0	2.02	1.00e+0	1.00e+0	0.0268
PIR_SUPERFAMILY	TRAF	0.001	5	554	6	1941	0.0588	1.00e+0	2.92	1.00e+0	1.00e+0	0.00857
SMART	PH	0.022	107	2598	267	10704	1.13e-08	8.25e-06	1.65	8.25e-06	8.16e-06	5.38e-09
SMART	S_TKc	0.0275	134	2598	364	10704	6.91e-08	2.52e-05	1.52	5.04e-05	2.49e-05	3.77e-08
SMART	WD40	0.0187	91	2598	275	10704	0.000808	0.197	1.36	0.446	0.194	0.000513
SMART	UBQ	0.0043	21	2598	44	10704	0.00168	0.205	1.97	0.708	0.202	0.000591
SMART	PSI	0.0043	21	2598	44	10704	0.00168	0.205	1.97	0.708	0.202	0.000591
SMART	UBA	0.0033	16	2598	30	10704	0.00197	0.205	2.2	0.763	0.202	0.000566
SMART	SH3	0.0144	70	2598	208	10704	0.00212	0.205	1.39	0.788	0.202	0.00131
SMART	RRM	0.015	73	2598	219	10704	0.00224	0.205	1.37	0.806	0.202	0.0014
SMART	PostSET	0.0021	10	2598	15	10704	0.00334	0.271	2.75	0.913	0.268	0.000611
SMART	WW	0.0045	22	2598	50	10704	0.00424	0.272	1.81	0.955	0.269	0.00171
SMART	Sema	0.0033	16	2598	32	10704	0.00436	0.272	2.06	0.959	0.269	0.00141
SMART	CH	0.0055	27	2598	66	10704	0.00447	0.272	1.69	0.962	0.269	0.00203
SMART	RhoGEF	0.0057	28	2598	70	10704	0.00535	0.279	1.65	0.98	0.276	0.00252
SMART	EGF_CA	0.0096	47	2598	134	10704	0.00536	0.279	1.45	0.98	0.276	0.00309
SMART	ADF	0.0016	8	2598	11	10704	0.00631	0.307	3	0.99	0.304	0.000955
SMART	HECTc	0.0029	14	2598	28	10704	0.00858	0.391	2.06	0.998	0.387	0.00278
SMART	BRLZ	0.0045	22	2598	53	10704	0.00934	0.401	1.71	0.999	0.396	0.00413
SMART	PTB	0.0037	18	2598	41	10704	0.0111	0.432	1.81	1.00e+0	0.427	0.0045
SMART	STAT_int	0.0012	6	2598	7	10704	0.0112	0.432	3.53	1.00e+0	0.427	0.00113
SMART	BAG	0.001	5	2598	5	10704	0.0139	0.509	4.12	1.00e+0	0.503	0.00084
SMART	EGF_Lam	0.0033	16	2598	36	10704	0.0158	0.551	1.83	1.00e+0	0.544	0.00627
SMART	HAT	0.0014	7	2598	10	10704	0.017	0.563	2.88	1.00e+0	0.557	0.00291
SMART	C1	0.0051	25	2598	66	10704	0.0185	0.586	1.56	1.00e+0	0.58	0.0094
SMART	IPT	0.0027	13	2598	28	10704	0.0233	0.674	1.91	1.00e+0	0.666	0.00861
SMART	VPS9	0.0012	6	2598	8	10704	0.024	0.674	3.09	1.00e+0	0.666	0.00358
SMART	DUF3585	0.0012	6	2598	8	10704	0.024	0.674	3.09	1.00e+0	0.666	0.00358
SMART	SET	0.0035	17	2598	41	10704	0.0253	0.685	1.71	1.00e+0	0.677	0.0112
SMART	HELICc	0.0076	37	2598	110	10704	0.0271	0.707	1.39	1.00e+0	0.699	0.0165
SMART	ZnF_UBP	0.0014	7	2598	11	10704	0.0297	0.727	2.62	1.00e+0	0.719	0.00632
SMART	ArfGap	0.0027	13	2598	29	10704	0.0312	0.727	1.85	1.00e+0	0.719	0.0122
SMART	RasGAP	0.0016	8	2598	14	10704	0.0327	0.727	2.35	1.00e+0	0.719	0.0085
SMART	SAP	0.0023	11	2598	23	10704	0.0335	0.727	1.97	1.00e+0	0.719	0.0118
SMART	B561	0.001	5	2598	6	10704	0.0338	0.727	3.43	1.00e+0	0.719	0.00402
SMART	Sm	0.0021	10	2598	20	10704	0.034	0.727	2.06	1.00e+0	0.719	0.0111
SMART	LIM	0.0053	26	2598	73	10704	0.0349	0.727	1.47	1.00e+0	0.719	0.0194
SMART	SH2	0.0072	35	2598	105	10704	0.0361	0.732	1.37	1.00e+0	0.724	0.0222
SMART	DEATH	0.0025	12	2598	27	10704	0.0431	0.803	1.83	1.00e+0	0.794	0.0171
SMART	S1	0.0012	6	2598	9	10704	0.0433	0.803	2.75	1.00e+0	0.794	0.00854
SMART	VHS	0.0012	6	2598	9	10704	0.0433	0.803	2.75	1.00e+0	0.794	0.00854
SMART	TPR	0.0086	42	2598	132	10704	0.0444	0.803	1.31	1.00e+0	0.794	0.0292
SMART	ILWEQ	0.0008	4	2598	4	10704	0.0467	0.803	4.12	1.00e+0	0.794	0.00346
SMART	B41	0.0041	20	2598	54	10704	0.0468	0.803	1.53	1.00e+0	0.794	0.0245
SMART	MATH	0.0014	7	2598	12	10704	0.0475	0.803	2.4	1.00e+0	0.794	0.012
SMART	IB	0.0018	9	2598	18	10704	0.0484	0.803	2.06	1.00e+0	0.794	0.0159
SMART	DEXDc	0.0074	36	2598	112	10704	0.0551	0.893	1.32	1.00e+0	0.884	0.0355
SMART	PHD	0.0062	30	2598	91	10704	0.0604	0.914	1.36	1.00e+0	0.904	0.0375
SMART	eIF5C	0.001	5	2598	7	10704	0.0639	0.914	2.94	1.00e+0	0.904	0.0113
SMART	DED	0.001	5	2598	7	10704	0.0639	0.914	2.94	1.00e+0	0.904	0.0113
SMART	14_3_3	0.001	5	2598	7	10704	0.0639	0.914	2.94	1.00e+0	0.904	0.0113
SMART	tRNA_SAD	0.001	5	2598	7	10704	0.0639	0.914	2.94	1.00e+0	0.904	0.0113
SMART	DnaJ	0.0037	18	2598	49	10704	0.0656	0.914	1.51	1.00e+0	0.904	0.0346
SMART	ARF	0.0037	18	2598	49	10704	0.0656	0.914	1.51	1.00e+0	0.904	0.0346
SMART	LRR_CC	0.0018	9	2598	19	10704	0.0663	0.914	1.95	1.00e+0	0.904	0.0238
SMART	ZnF_ZZ	0.0016	8	2598	16	10704	0.0691	0.933	2.06	1.00e+0	0.923	0.0227
SMART	ZnF_C4	0.0035	17	2598	46	10704	0.0712	0.939	1.52	1.00e+0	0.929	0.0371
SMART	RAB	0.0099	48	2598	159	10704	0.072	0.939	1.24	1.00e+0	0.929	0.0509
SMART	PAS	0.0023	11	2598	26	10704	0.0764	0.978	1.74	1.00e+0	0.968	0.0326
SMART	S_TK_X	0.0037	18	2598	50	10704	0.0777	0.978	1.48	1.00e+0	0.968	0.0421
SMART	ZnF_RBZ	0.0018	9	2598	20	10704	0.0879	1.00e+0	1.85	1.00e+0	0.99	0.0341
SMART	UIM	0.0016	8	2598	17	10704	0.0936	1.00e+0	1.94	1.00e+0	0.99	0.034
SMART	LamNT	0.0016	8	2598	17	10704	0.0936	1.00e+0	1.94	1.00e+0	0.99	0.034
SMART	RAN	0.006	29	2598	91	10704	0.0937	1.00e+0	1.31	1.00e+0	0.99	0.0607
SMART	IMPDH	0.0008	4	2598	5	10704	0.0958	1.00e+0	3.3	1.00e+0	0.99	0.014
SMART	NEUZ	0.0008	4	2598	5	10704	0.0958	1.00e+0	3.3	1.00e+0	0.99	0.014
SMART	ANX	0.0014	7	2598	14	10704	0.099	1.00e+0	2.06	1.00e+0	0.99	0.0328
SMART	HOLI	0.0035	17	2598	48	10704	0.0994	1.00e+0	1.46	1.00e+0	0.99	0.055
UP_KW_BIOLOGICAL_PROCESS	Host-virus interaction	0.0579	282	2846	696	11605	6.43e-22	1.18e-19	1.65	1.18e-19	1.04e-19	3.08e-22
UP_KW_BIOLOGICAL_PROCESS	Cell cycle	0.0513	250	2846	692	11605	2.43e-12	2.22e-10	1.47	4.44e-10	1.96e-10	1.38e-12
UP_KW_BIOLOGICAL_PROCESS	mRNA splicing	0.0267	130	2846	318	11605	1.17e-10	7.11e-09	1.67	2.13e-08	6.25e-09	5.45e-11
UP_KW_BIOLOGICAL_PROCESS	Protein transport	0.0474	231	2846	661	11605	6.81e-10	3.11e-08	1.43	1.25e-07	2.74e-08	4.1e-10
UP_KW_BIOLOGICAL_PROCESS	mRNA processing	0.0318	155	2846	407	11605	8.52e-10	3.12e-08	1.55	1.56e-07	2.74e-08	4.47e-10
UP_KW_BIOLOGICAL_PROCESS	DNA damage	0.0339	165	2846	445	11605	2.3e-09	7.01e-08	1.51	4.21e-07	6.17e-08	1.26e-09
UP_KW_BIOLOGICAL_PROCESS	Cell division	0.0318	155	2846	422	11605	1.54e-08	3.96e-07	1.5	2.82e-06	3.48e-07	8.57e-09
UP_KW_BIOLOGICAL_PROCESS	Apoptosis	0.0419	204	2846	589	11605	1.73e-08	3.96e-07	1.41	3.17e-06	3.48e-07	1.05e-08
UP_KW_BIOLOGICAL_PROCESS	Ubl conjugation pathway	0.0532	259	2846	802	11605	2.31e-07	4.7e-06	1.32	4.23e-05	4.13e-06	1.55e-07
UP_KW_BIOLOGICAL_PROCESS	Mitosis	0.0228	111	2846	294	11605	4.34e-07	7.94e-06	1.54	7.94e-05	6.98e-06	2.3e-07
UP_KW_BIOLOGICAL_PROCESS	Protein biosynthesis	0.0135	66	2846	155	11605	1.22e-06	2.03e-05	1.74	0.000223	1.78e-05	5.29e-07
UP_KW_BIOLOGICAL_PROCESS	DNA repair	0.0263	128	2846	368	11605	7.96e-06	0.000121	1.42	0.00146	0.000107	4.79e-06
UP_KW_BIOLOGICAL_PROCESS	Chromosome partition	0.0055	27	2846	48	11605	9.67e-06	0.000136	2.29	0.00177	0.00012	2.49e-06
UP_KW_BIOLOGICAL_PROCESS	Nonsense-mediated mRNA decay	0.0041	20	2846	32	11605	2.75e-05	0.000359	2.55	0.00503	0.000316	5.64e-06
UP_KW_BIOLOGICAL_PROCESS	Endocytosis	0.0111	54	2846	130	11605	2.94e-05	0.000359	1.69	0.00537	0.000316	1.33e-05
UP_KW_BIOLOGICAL_PROCESS	Autophagy	0.0135	66	2846	173	11605	8.23e-05	0.000942	1.56	0.015	0.000829	4.27e-05
UP_KW_BIOLOGICAL_PROCESS	Translation regulation	0.0109	53	2846	139	11605	0.000457	0.00476	1.55	0.0803	0.00419	0.000237
UP_KW_BIOLOGICAL_PROCESS	Biological rhythms	0.0115	56	2846	149	11605	0.000468	0.00476	1.53	0.0821	0.00419	0.000248
UP_KW_BIOLOGICAL_PROCESS	Angiogenesis	0.0109	53	2846	145	11605	0.0014	0.0135	1.49	0.227	0.0119	0.000775
UP_KW_BIOLOGICAL_PROCESS	ER-Golgi transport	0.0082	40	2846	103	11605	0.00172	0.0158	1.58	0.271	0.0139	0.000864
UP_KW_BIOLOGICAL_PROCESS	Stress response	0.0086	42	2846	112	11605	0.00278	0.0242	1.53	0.399	0.0213	0.00147
UP_KW_BIOLOGICAL_PROCESS	rRNA processing	0.0084	41	2846	110	11605	0.00356	0.0296	1.52	0.479	0.0261	0.0019
UP_KW_BIOLOGICAL_PROCESS	Growth regulation	0.0049	24	2846	59	11605	0.00958	0.0762	1.66	0.828	0.0671	0.00443
UP_KW_BIOLOGICAL_PROCESS	Unfolded protein response	0.0041	20	2846	47	11605	0.0115	0.0878	1.74	0.88	0.0773	0.00496
UP_KW_BIOLOGICAL_PROCESS	mRNA transport	0.0086	42	2846	121	11605	0.0126	0.092	1.42	0.901	0.081	0.00744
UP_KW_BIOLOGICAL_PROCESS	DNA synthesis	0.0018	9	2846	15	11605	0.0153	0.108	2.45	0.94	0.0947	0.00362
UP_KW_BIOLOGICAL_PROCESS	Transcription	0.1353	659	2846	2516	11605	0.0176	0.119	1.07	0.961	0.105	0.0155
UP_KW_BIOLOGICAL_PROCESS	Wnt signaling pathway	0.0127	62	2846	198	11605	0.0252	0.164	1.28	0.991	0.145	0.0173
UP_KW_BIOLOGICAL_PROCESS	DNA replication	0.0068	33	2846	95	11605	0.0275	0.174	1.42	0.994	0.153	0.0161
UP_KW_BIOLOGICAL_PROCESS	Transport	0.1145	558	2846	2133	11605	0.0305	0.186	1.07	0.997	0.164	0.0285
UP_KW_BIOLOGICAL_PROCESS	Antiviral defense	0.0092	45	2846	139	11605	0.0333	0.197	1.32	0.998	0.173	0.0217
UP_KW_BIOLOGICAL_PROCESS	Transcription regulation	0.1303	635	2846	2444	11605	0.0346	0.198	1.06	0.998	0.174	0.0329
UP_KW_BIOLOGICAL_PROCESS	ATP synthesis	0.0021	10	2846	20	11605	0.0363	0.201	2.04	0.999	0.177	0.012
UP_KW_BIOLOGICAL_PROCESS	tRNA processing	0.0074	36	2846	108	11605	0.0386	0.208	1.36	0.999	0.183	0.024
UP_KW_BIOLOGICAL_PROCESS	Polyamine biosynthesis	0.0012	6	2846	9	11605	0.0452	0.236	2.72	1.00e+0	0.208	0.00902
UP_KW_BIOLOGICAL_PROCESS	Anion exchange	0.0014	7	2846	13	11605	0.0738	0.375	2.2	1.00e+0	0.33	0.0218
UP_KW_BIOLOGICAL_PROCESS	Plasminogen activation	0.0008	4	2846	5	11605	0.0984	0.487	3.26	1.00e+0	0.428	0.0145
UP_KW_CELLULAR_COMPONENT	Cytoplasm	0.3943	1921	4260	5979	18195	1.17e-81	7.35e-80	1.37	7.35e-80	4.66e-80	7.53e-82
UP_KW_CELLULAR_COMPONENT	Nucleus	0.3674	1790	4260	5969	18195	1.06e-47	3.34e-46	1.28	6.68e-46	2.12e-46	7.57e-48
UP_KW_CELLULAR_COMPONENT	Cytoskeleton	0.1018	496	4260	1462	18195	8.27e-22	1.74e-20	1.45	5.21e-20	1.1e-20	4.93e-22
UP_KW_CELLULAR_COMPONENT	Mitochondrion	0.0932	454	4260	1403	18195	1.77e-15	2.79e-14	1.38	1.12e-13	1.77e-14	1.09e-15
UP_KW_CELLULAR_COMPONENT	Golgi apparatus	0.0669	326	4260	1019	18195	1.19e-10	1.5e-09	1.37	7.51e-09	9.54e-10	7.63e-11
UP_KW_CELLULAR_COMPONENT	Spliceosome	0.0148	72	4260	155	18195	6.82e-10	7.16e-09	1.98	4.3e-08	4.55e-09	2.4e-10
UP_KW_CELLULAR_COMPONENT	Endosome	0.0454	221	4260	708	18195	1.17e-06	1.05e-05	1.33	7.38e-05	6.7e-06	7.57e-07
UP_KW_CELLULAR_COMPONENT	Cell junction	0.0294	143	4260	425	18195	1.38e-06	1.08e-05	1.44	8.68e-05	6.89e-06	8.21e-07
UP_KW_CELLULAR_COMPONENT	Chromosome	0.0406	198	4260	656	18195	4.28e-05	0.000299	1.29	0.00269	0.00019	2.95e-05
UP_KW_CELLULAR_COMPONENT	Microtubule	0.0207	101	4260	302	18195	7.03e-05	0.000443	1.43	0.00442	0.000281	4.21e-05
UP_KW_CELLULAR_COMPONENT	Lysosome	0.0287	140	4260	450	18195	0.00014	0.000802	1.33	0.00878	0.000509	9.33e-05
UP_KW_CELLULAR_COMPONENT	Coated pit	0.0055	27	4260	58	18195	0.000263	0.00138	1.99	0.0164	0.000876	9.21e-05
UP_KW_CELLULAR_COMPONENT	Mitochondrion inner membrane	0.0234	114	4260	363	18195	0.000407	0.00197	1.34	0.0253	0.00125	0.000267
UP_KW_CELLULAR_COMPONENT	Centromere	0.0113	55	4260	152	18195	0.000478	0.00215	1.55	0.0297	0.00137	0.000253
UP_KW_CELLULAR_COMPONENT	Endoplasmic reticulum	0.0796	388	4260	1439	18195	0.000714	0.003	1.15	0.044	0.0019	0.0006
UP_KW_CELLULAR_COMPONENT	Basement membrane	0.0043	21	4260	44	18195	0.00106	0.00417	2.04	0.0646	0.00265	0.000355
UP_KW_CELLULAR_COMPONENT	Kinetochore	0.0082	40	4260	106	18195	0.0013	0.00484	1.61	0.079	0.00307	0.000645
UP_KW_CELLULAR_COMPONENT	Cytoplasmic vesicle	0.0441	215	4260	766	18195	0.00173	0.00604	1.2	0.103	0.00383	0.00128
UP_KW_CELLULAR_COMPONENT	Mitochondrion outer membrane	0.0115	56	4260	166	18195	0.00268	0.00889	1.44	0.156	0.00564	0.00157
UP_KW_CELLULAR_COMPONENT	Extracellular matrix	0.0179	87	4260	282	18195	0.00354	0.0112	1.32	0.2	0.00708	0.00237
UP_KW_CELLULAR_COMPONENT	DNA-directed RNA polymerase	0.0037	18	4260	40	18195	0.00577	0.0165	1.92	0.305	0.0105	0.00214
UP_KW_CELLULAR_COMPONENT	DNA-directed RNA polymerase	0.0037	18	4260	40	18195	0.00577	0.0165	1.92	0.305	0.0105	0.00214
UP_KW_CELLULAR_COMPONENT	Sarcoplasmic reticulum	0.0045	22	4260	54	18195	0.00785	0.0215	1.74	0.391	0.0137	0.00342
UP_KW_CELLULAR_COMPONENT	Proteasome	0.0045	22	4260	55	18195	0.00995	0.0261	1.71	0.467	0.0166	0.00446
UP_KW_CELLULAR_COMPONENT	Cell projection	0.0722	352	4260	1356	18195	0.0145	0.0366	1.11	0.602	0.0232	0.0121
UP_KW_CELLULAR_COMPONENT	Tight junction	0.0074	36	4260	111	18195	0.0307	0.0743	1.39	0.859	0.0472	0.0188
UP_KW_CELLULAR_COMPONENT	Lipid droplet	0.0049	24	4260	72	18195	0.0612	0.143	1.42	0.981	0.0906	0.0356
UP_KW_CELLULAR_COMPONENT	Vacuole	0.001	5	4260	8	18195	0.0929	0.209	2.67	0.998	0.133	0.0206
UP_KW_DISEASE	Neurodegeneration	0.0328	160	1416	442	4888	0.000479	0.0627	1.25	0.0608	0.0612	0.000338
UP_KW_DISEASE	Neuropathy	0.0117	57	1416	141	4888	0.00347	0.193	1.4	0.366	0.189	0.00204
UP_KW_DISEASE	Ehlers-Danlos syndrome	0.0025	12	1416	18	4888	0.00442	0.193	2.3	0.44	0.189	0.000994
UP_KW_DISEASE	Charcot-Marie-Tooth disease	0.0062	30	1416	66	4888	0.00642	0.205	1.57	0.57	0.2	0.00308
UP_KW_DISEASE	Dwarfism	0.0168	82	1416	222	4888	0.00782	0.205	1.28	0.643	0.2	0.0053
UP_KW_DISEASE	Tumor suppressor	0.0144	70	1416	188	4888	0.0116	0.24	1.29	0.784	0.235	0.00776
UP_KW_DISEASE	Diamond-Blackfan anemia	0.0025	12	1416	20	4888	0.0128	0.24	2.07	0.816	0.235	0.00367
UP_KW_DISEASE	Craniosynostosis	0.0029	14	1416	27	4888	0.0267	0.386	1.79	0.971	0.377	0.0101
UP_KW_DISEASE	Osteogenesis imperfecta	0.0029	14	1416	27	4888	0.0267	0.386	1.79	0.971	0.377	0.0101
UP_KW_DISEASE	Williams-Beuren syndrome	0.0031	15	1416	30	4888	0.0295	0.386	1.73	0.98	0.377	0.0119
UP_KW_DISEASE	Congenital muscular dystrophy	0.0031	15	1416	31	4888	0.0398	0.43	1.67	0.995	0.42	0.017
UP_KW_DISEASE	Intellectual disability	0.0523	255	1416	804	4888	0.0398	0.43	1.09	0.995	0.42	0.0335
UP_KW_DISEASE	Proto-oncogene	0.0166	81	1416	234	4888	0.0427	0.43	1.19	0.997	0.42	0.0317
UP_KW_DISEASE	Epidermolysis bullosa	0.0018	9	1416	16	4888	0.0612	0.573	1.94	1.00e+0	0.56	0.0202
UP_KW_DISEASE	Hereditary spastic paraplegia	0.0057	28	1416	73	4888	0.0835	0.706	1.32	1.00e+0	0.69	0.0519
UP_KW_DISEASE	Xeroderma pigmentosum	0.0012	6	1416	9	4888	0.0862	0.706	2.3	1.00e+0	0.69	0.0211
UP_KW_DOMAIN	Coiled coil	0.1617	788	3107	2756	14656	4.45e-25	1.42e-23	1.35	1.42e-23	8.9e-24	2.99e-25
UP_KW_DOMAIN	Transit peptide	0.0404	197	3107	590	14656	2.99e-12	4.79e-11	1.58	9.57e-11	2.99e-11	1.62e-12
UP_KW_DOMAIN	Repeat	0.2525	1230	3107	5140	14656	2.3e-09	2.45e-08	1.13	7.36e-08	1.53e-08	1.91e-09
UP_KW_DOMAIN	WD repeat	0.0193	94	3107	286	14656	4.54e-06	3.63e-05	1.55	0.000145	2.27e-05	2.46e-06
UP_KW_DOMAIN	Zinc-finger	0.0938	457	3107	1842	14656	4.26e-05	0.000273	1.17	0.00136	0.00017	3.65e-05
UP_KW_DOMAIN	TPR repeat	0.0117	57	3107	171	14656	0.000274	0.00136	1.57	0.00874	0.000849	0.000145
UP_KW_DOMAIN	SH3 domain	0.0148	72	3107	229	14656	0.000297	0.00136	1.48	0.00946	0.000849	0.000171
UP_KW_DOMAIN	SH2 domain	0.0078	38	3107	109	14656	0.00136	0.00542	1.64	0.0425	0.00339	0.000668
UP_KW_DOMAIN	LIM domain	0.0053	26	3107	75	14656	0.00979	0.0319	1.64	0.27	0.0199	0.00483
UP_KW_DOMAIN	Redox-active center	0.0041	20	3107	53	14656	0.00996	0.0319	1.78	0.274	0.0199	0.00432
UP_KW_DOMAIN	EGF-like domain	0.0148	72	3107	269	14656	0.0231	0.0673	1.26	0.527	0.0421	0.0165
UP_KW_DOMAIN	Laminin EGF-like domain	0.0027	13	3107	32	14656	0.0257	0.0685	1.92	0.565	0.0428	0.00995
UP_KW_DOMAIN	ANK repeat	0.0144	70	3107	267	14656	0.0381	0.0907	1.24	0.712	0.0567	0.0278
UP_KW_DOMAIN	Kelch repeat	0.0047	23	3107	72	14656	0.0397	0.0907	1.51	0.726	0.0567	0.0218
UP_KW_DOMAIN	Annexin	0.0014	7	3107	14	14656	0.0564	0.12	2.36	0.844	0.0751	0.016
UP_KW_LIGAND	Nucleotide-binding	0.1188	579	1773	1888	7011	4.12e-10	2.14e-08	1.21	2.14e-08	2.14e-08	3.17e-10
UP_KW_LIGAND	ATP-binding	0.0926	451	1773	1452	7011	1.82e-08	4.74e-07	1.23	9.48e-07	4.74e-07	1.36e-08
UP_KW_LIGAND	Flavoprotein	0.0094	46	1773	130	7011	0.0105	0.181	1.4	0.421	0.181	0.00626
UP_KW_LIGAND	FAD	0.0084	41	1773	118	7011	0.0217	0.282	1.37	0.68	0.282	0.0133
UP_KW_LIGAND	Pyruvate	0.0021	10	1773	21	7011	0.0595	0.575	1.88	0.959	0.575	0.0222
UP_KW_LIGAND	Magnesium	0.0452	220	1773	797	7011	0.0707	0.575	1.09	0.978	0.575	0.0608
UP_KW_LIGAND	GTP-binding	0.0222	108	1773	375	7011	0.0774	0.575	1.14	0.985	0.575	0.0624
UP_KW_LIGAND	S-adenosyl-L-methionine	0.0123	60	1773	200	7011	0.0961	0.595	1.19	0.995	0.595	0.0722
UP_KW_MOLECULAR_FUNCTION	Transferase	0.1299	633	2871	2093	12059	8.4e-14	9.41e-12	1.27	9.41e-12	7.98e-12	5.79e-14
UP_KW_MOLECULAR_FUNCTION	Kinase	0.053	258	2871	755	12059	3.24e-11	1.81e-09	1.44	3.62e-09	1.54e-09	1.94e-11
UP_KW_MOLECULAR_FUNCTION	RNA-binding	0.0534	260	2871	766	12059	5.91e-11	2.21e-09	1.43	6.62e-09	1.87e-09	3.59e-11
UP_KW_MOLECULAR_FUNCTION	Ribonucleoprotein	0.0255	124	2871	320	12059	2.35e-09	6.18e-08	1.63	2.64e-07	5.24e-08	1.15e-09
UP_KW_MOLECULAR_FUNCTION	Chromatin regulator	0.0257	125	2871	324	12059	2.76e-09	6.18e-08	1.62	3.09e-07	5.24e-08	1.36e-09
UP_KW_MOLECULAR_FUNCTION	Ribosomal protein	0.0172	84	2871	201	12059	2.4e-08	4.48e-07	1.76	2.69e-06	3.8e-07	1.04e-08
UP_KW_MOLECULAR_FUNCTION	Activator	0.0489	238	2871	733	12059	3.71e-08	5.93e-07	1.36	4.15e-06	5.03e-07	2.41e-08
UP_KW_MOLECULAR_FUNCTION	Actin-binding	0.023	112	2871	300	12059	1.51e-07	2.11e-06	1.57	1.69e-05	1.79e-06	7.84e-08
UP_KW_MOLECULAR_FUNCTION	Serine/threonine-protein kinase	0.0285	139	2871	398	12059	4.3e-07	5.35e-06	1.47	4.81e-05	4.53e-06	2.48e-07
UP_KW_MOLECULAR_FUNCTION	Guanine-nucleotide releasing factor	0.014	68	2871	172	12059	6e-06	6.72e-05	1.66	0.000672	5.7e-05	2.84e-06
UP_KW_MOLECULAR_FUNCTION	Repressor	0.0411	200	2871	642	12059	1.13e-05	0.000115	1.31	0.00126	9.74e-05	7.73e-06
UP_KW_MOLECULAR_FUNCTION	Chaperone	0.0181	88	2871	247	12059	2.95e-05	0.000275	1.5	0.0033	0.000233	1.64e-05
UP_KW_MOLECULAR_FUNCTION	GTPase activation	0.0156	76	2871	216	12059	0.00017	0.00147	1.48	0.0189	0.00124	9.64e-05
UP_KW_MOLECULAR_FUNCTION	Initiation factor	0.0055	27	2871	57	12059	0.000245	0.00196	1.99	0.027	0.00166	8.49e-05
UP_KW_MOLECULAR_FUNCTION	Elongation factor	0.0035	17	2871	30	12059	0.000448	0.00335	2.38	0.0489	0.00284	0.000111
UP_KW_MOLECULAR_FUNCTION	Aminopeptidase	0.0035	17	2871	32	12059	0.00113	0.0079	2.23	0.119	0.0067	0.000318
UP_KW_MOLECULAR_FUNCTION	Growth factor binding	0.0025	12	2871	20	12059	0.00258	0.017	2.52	0.251	0.0144	0.000576
UP_KW_MOLECULAR_FUNCTION	Helicase	0.0099	48	2871	136	12059	0.00288	0.0179	1.48	0.276	0.0152	0.00161
UP_KW_MOLECULAR_FUNCTION	Actin capping	0.0023	11	2871	19	12059	0.00612	0.036	2.43	0.497	0.0306	0.00148
UP_KW_MOLECULAR_FUNCTION	Hydrolase	0.1032	503	2871	1940	12059	0.0109	0.0609	1.09	0.706	0.0517	0.0092
UP_KW_MOLECULAR_FUNCTION	Isomerase	0.0117	57	2871	183	12059	0.0204	0.109	1.31	0.9	0.0921	0.0136
UP_KW_MOLECULAR_FUNCTION	rRNA-binding	0.0029	14	2871	32	12059	0.0257	0.131	1.84	0.946	0.111	0.0102
UP_KW_MOLECULAR_FUNCTION	Methyltransferase	0.0131	64	2871	212	12059	0.0271	0.132	1.27	0.954	0.112	0.0189
UP_KW_MOLECULAR_FUNCTION	Signal transduction inhibitor	0.0037	18	2871	49	12059	0.0561	0.262	1.54	0.998	0.222	0.0289
UP_KW_MOLECULAR_FUNCTION	Integrin	0.0035	17	2871	46	12059	0.0613	0.275	1.55	0.999	0.233	0.0313
UP_KW_MOLECULAR_FUNCTION	Host cell receptor for virus entry	0.0051	25	2871	75	12059	0.0655	0.282	1.4	0.999	0.239	0.0389
UP_KW_MOLECULAR_FUNCTION	Dioxygenase	0.0057	28	2871	87	12059	0.0745	0.309	1.35	1.00e+0	0.262	0.0465
UP_KW_MOLECULAR_FUNCTION	Heparin-binding	0.0062	30	2871	95	12059	0.0798	0.319	1.33	1.00e+0	0.271	0.0512
UP_KW_PTM	Phosphoprotein	0.5897	2873	3798	8489	14452	2.03e-140	7.52e-139	1.29	7.31e-139	7.11e-139	1.42e-140
UP_KW_PTM	Acetylation	0.275	1340	3798	3543	14452	5.41e-69	1e-67	1.44	1.95e-67	9.47e-68	3.17e-69
UP_KW_PTM	Ubl conjugation	0.2124	1035	3798	2816	14452	4.52e-43	5.57e-42	1.4	1.63e-41	5.27e-42	2.77e-43
UP_KW_PTM	Isopeptide bond	0.1455	709	3798	1921	14452	1.32e-28	1.22e-27	1.4	4.76e-27	1.16e-27	8.07e-29
UP_KW_PTM	Methylation	0.079	385	3798	1071	14452	4.07e-13	3.01e-12	1.37	1.47e-11	2.85e-12	2.71e-13
UP_KW_PTM	S-nitrosylation	0.0057	28	3798	68	14452	0.0106	0.0651	1.57	0.317	0.0616	0.00523
UP_KW_PTM	LTQ	0.001	5	3798	5	14452	0.0188	0.0994	3.81	0.495	0.094	0.00125
UP_KW_PTM	TPQ	0.0012	6	3798	8	14452	0.0336	0.155	2.85	0.708	0.147	0.00553
UP_SEQ_FEATURE	REGION:Disordered	0.7367	3589	4651	13779	20669	2.72e-70	4.86e-66	1.16	4.86e-66	4.85e-66	2.24e-70
UP_SEQ_FEATURE	COMPBIAS:Pro residues	0.147	716	4651	2119	20669	1.4e-36	9.73e-33	1.5	2.49e-32	9.72e-33	7.95e-37
UP_SEQ_FEATURE	COMPBIAS:Low complexity	0.3116	1518	4651	5262	20669	1.63e-36	9.73e-33	1.28	2.92e-32	9.72e-33	1.17e-36
UP_SEQ_FEATURE	CROSSLNK:Glycyl lysine isopeptide (Lys-Gly) (interchain with G-Cter in SUMO2)	0.0967	471	4651	1277	20669	1.87e-33	8.37e-30	1.64	3.35e-29	8.36e-30	9.32e-34
UP_SEQ_FEATURE	COMPBIAS:Basic and acidic residues	0.3758	1831	4651	6644	20669	6.57e-33	2.35e-29	1.22	1.17e-28	2.34e-29	5.01e-33
UP_SEQ_FEATURE	COMPBIAS:Polar residues	0.3264	1590	4651	5937	20669	5.14e-21	1.53e-17	1.19	9.18e-17	1.53e-17	4.08e-21
UP_SEQ_FEATURE	COMPBIAS:Acidic residues	0.1396	680	4651	2236	20669	1.35e-20	3.45e-17	1.35	2.42e-16	3.45e-17	9e-21
UP_SEQ_FEATURE	CROSSLNK:Glycyl lysine isopeptide (Lys-Gly) (interchain with G-Cter in SUMO2); alternate	0.0302	147	4651	350	20669	5.1e-16	1.14e-12	1.87	9.92e-12	1.14e-12	2.27e-16
UP_SEQ_FEATURE	MOTIF:Nuclear localization signal	0.0372	181	4651	469	20669	3.42e-15	6.78e-12	1.72	6.15e-11	6.77e-12	1.53e-15
UP_SEQ_FEATURE	CROSSLNK:Glycyl lysine isopeptide (Lys-Gly) (interchain with G-Cter in SUMO1); alternate	0.0185	90	4651	183	20669	6.03e-15	1.08e-11	2.19	1.07e-10	1.08e-11	1.85e-15
UP_SEQ_FEATURE	COMPBIAS:Basic residues	0.1472	717	4651	2512	20669	3.59e-14	5.83e-11	1.27	6.41e-10	5.82e-11	2.48e-14
UP_SEQ_FEATURE	CROSSLNK:Glycyl lysine isopeptide (Lys-Gly) (interchain with G-Cter in ubiquitin)	0.0267	130	4651	333	20669	1.32e-11	1.97e-08	1.73	2.36e-07	1.97e-08	5.97e-12
UP_SEQ_FEATURE	DOMAIN:PH	0.0232	113	4651	283	20669	6.35e-11	8.72e-08	1.77	1.13e-06	8.71e-08	2.76e-11
UP_SEQ_FEATURE	TRANSIT:Mitochondrion	0.0392	191	4651	562	20669	3.4e-10	4.34e-07	1.51	6.07e-06	4.33e-07	1.92e-10
UP_SEQ_FEATURE	DOMAIN:Protein kinase	0.0341	166	4651	504	20669	5.96e-08	7.1e-05	1.46	0.00106	7.09e-05	3.49e-08
UP_SEQ_FEATURE	COMPBIAS:Gly residues	0.0647	315	4651	1078	20669	1.14e-07	0.000127	1.3	0.00203	0.000127	7.9e-08
UP_SEQ_FEATURE	ACT_SITE:Proton acceptor	0.055	268	4651	909	20669	4.94e-07	0.000519	1.31	0.00879	0.000518	3.43e-07
UP_SEQ_FEATURE	TOPO_DOM:Lumenal	0.0419	204	4651	683	20669	4.98e-06	0.00494	1.33	0.0851	0.00493	3.39e-06
UP_SEQ_FEATURE	REGION:Leucine-zipper	0.0101	49	4651	118	20669	7.1e-06	0.00667	1.85	0.119	0.00666	2.88e-06
UP_SEQ_FEATURE	REPEAT:WD 3	0.0189	92	4651	270	20669	1.48e-05	0.0132	1.51	0.233	0.0132	8.21e-06
UP_SEQ_FEATURE	REPEAT:WD 2	0.0193	94	4651	278	20669	1.68e-05	0.0136	1.5	0.259	0.0136	9.41e-06
UP_SEQ_FEATURE	REPEAT:WD 1	0.0193	94	4651	278	20669	1.68e-05	0.0136	1.5	0.259	0.0136	9.41e-06
UP_SEQ_FEATURE	REPEAT:WD 6	0.0181	88	4651	258	20669	2.21e-05	0.0171	1.52	0.326	0.0171	1.22e-05
UP_SEQ_FEATURE	CROSSLNK:Glycyl lysine isopeptide (Lys-Gly) (interchain with G-Cter in SUMO1)	0.0074	36	4651	81	20669	2.63e-05	0.0196	1.98	0.375	0.0195	9.5e-06
UP_SEQ_FEATURE	REPEAT:WD 4	0.0185	90	4651	267	20669	2.93e-05	0.021	1.5	0.408	0.0209	1.65e-05
UP_SEQ_FEATURE	REPEAT:WD 5	0.0183	89	4651	264	20669	3.24e-05	0.0223	1.5	0.439	0.0222	1.82e-05
UP_SEQ_FEATURE	DOMAIN:RRM	0.0166	81	4651	239	20669	6.14e-05	0.0397	1.51	0.666	0.0396	3.43e-05
UP_SEQ_FEATURE	DOMAIN:Ubiquitin-like	0.0062	30	4651	65	20669	6.22e-05	0.0397	2.05	0.671	0.0396	2.11e-05
UP_SEQ_FEATURE	DOMAIN:UBA	0.0051	25	4651	54	20669	0.00028	0.173	2.06	0.993	0.172	9.45e-05
UP_SEQ_FEATURE	REPEAT:WD 7	0.0142	69	4651	206	20669	0.000329	0.196	1.49	0.997	0.196	0.000186
UP_SEQ_FEATURE	REPEAT:WD	0.0144	70	4651	211	20669	0.000404	0.233	1.47	0.999	0.232	0.000232
UP_SEQ_FEATURE	DOMAIN:BZIP	0.0045	22	4651	46	20669	0.000426	0.238	2.13	1.00e+0	0.237	0.000135
UP_SEQ_FEATURE	DOMAIN:DH	0.006	29	4651	72	20669	0.00126	0.68	1.79	1.00e+0	0.679	0.000533
UP_SEQ_FEATURE	DOMAIN:IPT/TIG 1	0.0018	9	4651	12	20669	0.00133	0.7	3.33	1.00e+0	0.699	0.000165
UP_SEQ_FEATURE	DOMAIN:SH3	0.0142	69	4651	217	20669	0.00158	0.789	1.41	1.00e+0	0.788	0.000963
UP_SEQ_FEATURE	MOTIF:BH3	0.0025	12	4651	20	20669	0.00159	0.789	2.67	1.00e+0	0.788	0.000331
UP_SEQ_FEATURE	REGION:Basic motif	0.0049	24	4651	57	20669	0.00187	0.899	1.87	1.00e+0	0.898	0.00074
UP_SEQ_FEATURE	DOMAIN:AP complex mu/sigma subunit	0.0021	10	4651	15	20669	0.00191	0.899	2.96	1.00e+0	0.898	0.000318
UP_SEQ_FEATURE	REPEAT:TPR 8	0.0047	23	4651	54	20669	0.00202	0.91	1.89	1.00e+0	0.909	0.000781
UP_SEQ_FEATURE	ACT_SITE:Glycyl thioester intermediate	0.006	29	4651	74	20669	0.00204	0.91	1.74	1.00e+0	0.909	0.000902
UP_SEQ_FEATURE	REPEAT:TPR 1	0.0109	53	4651	160	20669	0.00226	0.962	1.47	1.00e+0	0.96	0.00129
UP_SEQ_FEATURE	REPEAT:TPR 2	0.0109	53	4651	160	20669	0.00226	0.962	1.47	1.00e+0	0.96	0.00129
UP_SEQ_FEATURE	DOMAIN:SH2	0.008	39	4651	110	20669	0.00258	1.00e+0	1.58	1.00e+0	0.999	0.00133
UP_SEQ_FEATURE	DOMAIN:bZIP	0.0047	23	4651	55	20669	0.00266	1.00e+0	1.86	1.00e+0	0.999	0.00106
UP_SEQ_FEATURE	DOMAIN:IPT/TIG 2	0.0018	9	4651	13	20669	0.00278	1.00e+0	3.08	1.00e+0	0.999	0.000428
[truncated: 289 more rows]
