# Supplementary material for: ATR activity regulates DNA replication and RNA polymerase II transcription during S-phase
Source: iScience. 2026 Jul 10;29(8):116663. doi: 10.1016/j.isci.2026.116663 (PMC13380443; doi:10.1016/j.isci.2026.116663)
Supplement: Table S2. List of primers used in the paper [file mmc3.xlsx]

## Sheet: Sheet1
	Forward	Reverse
RPLP0	CAGATTGGCTACCCAACTGTT	GGAAGGTGTAATCCGTCTCCAC
MYH9 mRNA	AGTTTGTCTCGGAGCTGTGG	GGTTCGTGTTCCTCAGCGTA
CALD1 mRNA	CTGTGCAGAAAAGCAGTGGT	ACACCTTCAGCAGGAACAGG
COL5A1 mRNA	CAAGCGTGGGAAACTGCTCT	GCCTTTCTTGGTAGCACAGC
TRIO mRNA	TTCTTCCGATCCGGGTTTCG	AGACCTCCTCGCTGGGAATA
MTCL1 mRNA	GCAGGACTTATCTGCTCCCC	CAGTTTGGTTCTCCATGGGC
MYH9_GB	CCGATCTCCTGTTGGAGCCGT	GCCCCACACTCGACCATAGGA
CALD1_GB	TGACCAACCAGAAGGCTCAGACA	TAGGAGGGCCACAGCAGAAAAA
COL5A1 nascent	CCAAATTCCTCGACCGCAGC	GCCTCCTCCAACAGCAGTCA
TRIO_ GB	ACGATGAAATGAAAGCTATGGATGT	TGTTGTGGCAGGTGAGTTCAT
MTCL1_GB	AAGCACTCGGGAAATGTACAAGGA	GTCCACGTGTTTGGGCAGGT
PrimPol	CCGAGGTATCCCAGAGGTGA	AATGCCCCACGTTGCTTTTC
